# Supplementary material for: Mapping and Validation of Major Quantitative Trait Loci for Resistance to Northern Corn Leaf Blight Along With the Determination of the Relationship Between Resistances to Multiple Foliar Pathogens of Maize (Zea mays L.)
Source: Front Genet. 2021 Jan 29;11:548407. doi: 10.3389/fgene.2020.548407 (PMC7878677; doi:10.3389/fgene.2020.548407)
Supplement: Supplementary file 1 [file Table_1.XLS]

## Sheet: Sheet 1
Suppl. Table S1. Disease reaction, mean performance, gca effects and standard heterosis (%) of F6 progenies for different quantitative traits
							Plant height (cm)					Ear height (cm)					Ear length (cm)					Ear girth (cm)					Number of kernel rows per ear					Number of kernels per row					Cob weight (g/plot)					Grain weight (g/plot)					100 grain weight (g)
Sl. No.	NCLB	Reaction	SDM	Reaction	SCR	Reaction	Mean	gca effect		Standard Heterosis (%)		Mean	gca effect		Standard Heterosis (%)		Mean	gca effect		Standard Heterosis (%)		Mean	gca effect		Standard Heterosis (%)		Mean	gca effect		Standard Heterosis (%)		Mean	gca effect		Standard Heterosis (%)		Mean	gca effect		Standard Heterosis (%)		Mean	gca effect		Standard Heterosis (%)		Mean	gca effect
1	40.875	MR	25.22	MS	33.0833	MS	173	1.39	ns	-4.68	ns	77	0.12	ns	-9.94	ns	19.3	2.32	*	4.38	ns	15.7	0.37	ns	9.64	*	16	1.71	*	-56.16	**	32.5	-1.07	ns	119.59	**	920.2	165.16	**	-4.09588	**	778.6	144.97	**	-0.237043	**	31.4	0.5	**
2	50.4286	S	2.61111	R	17.3095	MR	176	4.39	ns	-3.03	ns	76	-0.88	ns	-11.11	ns	17.2	0.21	ns	-6.98	ns	15	-0.33	ns	4.75	ns	14.34	0.05	ns	-60.73	**	36.5	2.93	ns	146.62	**	889.5	134.46	**	-7.29547	**	745.3	111.67	**	-4.50381	**	30.2	-0.7	**
3	53.5	S	27.21	MS	9.5	R	185	13.39	*	1.93	ns	80	3.12	ns	-6.43	ns	16.3	-0.68	ns	-11.84	ns	16.9	1.57	**	18.02	**	15.67	1.38	ns	-57.07	**	36.5	2.93	ns	146.62	**	1043.3	288.26	**	8.73372	**	894.5	260.87	**	14.6134	**	28.9	-2	**
4	64.375	S	6.31481	R	22.8333	MR	187	15.39	**	3.03	ns	77	0.12	ns	-9.94	ns	17.2	0.21	ns	-6.98	ns	16.1	0.77	ns	12.43	**	14.66	0.38	ns	-59.82	**	36.67	3.1	ns	147.77	**	930.3	175.26	**	-3.04325	**	775.4	141.77	**	-0.647063	**	29.3	-1.6	**
5	37.1429	MR	10.5476	MR	30.625	MS	201	29.39	**	10.74	**	95	18.12	**	11.11	ns	15.4	-1.59	ns	-16.71	*	16.2	0.87	*	13.13	**	16.34	2.05	**	-55.25	**	36.67	3.1	ns	147.74	**	908.1	153.06	**	-5.35696	**	763.2	129.57	**	-2.21026	**	31.6	0.7	**
6	41.75	MR	16.95	MS	38.25	MS	163	-8.61	ns	-10.19	*	76	-0.88	ns	-11.11	ns	13	-3.98	**	-29.69	**	15.9	0.57	ns	11.03	*	14.66	0.38	ns	-59.82	**	31	-2.57	ns	109.46	**	649.1	-105.94	**	-32.3502	**	564.3	-69.33	**	-27.6956	**	25.5	-5.4	**
7	45.125	MR	24.83	MS	7.5	R	193	21.39	**	6.34	ns	92	15.12	**	7.6	ns	15.84	-1.15	ns	-14.36	*	16	0.67	ns	11.73	**	14.34	0.05	ns	-60.73	**	30.67	-2.9	ns	107.2	**	627.8	-127.24	**	-34.5701	**	531.3	-102.33	**	-31.9239	**	30.3	-0.6	**
8	48.625	MR	42.9286	S	18	MR	198	26.39	**	9.09	*	96	19.12	**	12.28	*	15.9	-1.09	ns	-14.01	ns	15	-0.33	ns	4.75	ns	15.67	1.38	ns	-57.07	**	30	-3.57	ns	102.7	**	674.4	-80.64	**	-29.7134	**	561	-72.63	**	-28.1184	**	26.6	-4.3	**
9	49.25	MR	49.8333	S	21.3333	MR	204	32.39	**	12.4	**	101	24.12	**	18.13	**	11.3	-5.68	**	-38.89	**	15.9	0.57	ns	11.03	*	14.34	0.05	ns	-60.73	**	25.66	-7.9	**	73.41	**	599.8	-155.24	**	-37.4883	**	497.2	-136.43	**	-36.2932	**	30.8	-0.1	ns
10	42.5	MR	31.5	S	24.1667	MR	196	24.39	**	7.99	*	89	12.12	**	4.09	ns	17.8	0.82	ns	-3.73	ns	15.3	-0.03	ns	6.84	ns	14.34	0.05	ns	-60.73	**	33.5	-0.07	ns	126.35	**	746.8	-8.24	ns	-22.1678	**	607.9	-25.73	**	-22.109	**	31.5	0.6	**
11	59.7857	S	23.67	MS	25.205	MS	188	16.39	**	3.58	ns	86	9.12	*	0.58	ns	17	0.02	ns	-8.06	ns	15.2	-0.13	ns	6.15	ns	14.33	0.04	ns	-60.74	**	34	0.43	ns	129.73	**	845.4	90.36	**	-11.8916	**	694.4	60.77	**	-11.0257	**	30	-0.9	**
12	53	S	14.5769	MR	20.8333	MR	190	18.39	**	4.68	ns	93	16.12	**	8.77	ns	16	-0.99	ns	-13.47	ns	14.1	-1.23	**	-1.54	ns	12.66	-1.62	*	-65.3	**	34.67	1.1	ns	134.26	**	814	58.96	**	-15.1641	**	672.9	39.27	**	-13.7805	**	35.4	4.5	**
13	47.75	MR	47.3824	S	6.875	R	171	-0.61	ns	-5.79	ns	73	-3.88	ns	-14.62	*	15.9	-1.09	ns	-14.01	ns	15.2	-0.13	ns	6.15	ns	16	1.71	*	-56.16	**	31.34	-2.23	ns	111.72	**	760.6	5.56	ns	-20.7295	**	620.3	-13.33	*	-20.5202	**	34.5	3.6	**
14	58.8333	S	8.5	R	23.7143	MR	180	8.39	ns	-0.83	ns	78	1.12	ns	-8.77	ns	15.8	-1.18	ns	-14.55	*	15.1	-0.23	ns	5.45	ns	14.34	0.05	ns	-60.73	**	27	-6.57	**	82.43	**	680.8	-74.24	**	-29.0464	**	561.3	-72.33	**	-28.08	**	33	2.1	**
15	46.9286	MR	16.5	MS	29.6875	MS	167	-4.61	ns	-7.99	*	76	-0.88	ns	-11.11	ns	20.4	3.41	**	10.33	ns	15.6	0.27	ns	8.94	*	14	-0.29	ns	-61.64	**	39.33	5.76	*	165.74	**	956.3	201.26	**	-0.333507	**	797.1	163.47	**	2.13338	**	29.7	-1.2	**
16	51.5	S	10.65	MR	39.875	MS	177.5	5.89	ns	-2.2	ns	85	8.12	*	-0.58	ns	19.5	2.52	**	5.46	ns	15.75	0.42	ns	9.99	*	15.34	1.05	ns	-57.99	**	25.5	-8.07	**	72.3	**	249.7	-505.34	**	-73.976	**	205.1	-428.53	**	-73.7203	**	37.9	7	**
17	42	MR	48.72	S	10.8333	MR	172	0.39	ns	-5.23	ns	77	0.12	ns	-9.94	ns	17.9	0.91	ns	-3.19	ns	15.5	0.17	ns	8.24	ns	12.67	-1.62	*	-65.29	**	34	0.43	ns	129.73	**	775.8	20.76	**	-19.1454	**	614.9	-18.73	**	-21.2121	**	30.8	-0.1	ns
18	47.3333	MR	50	S	18.3333	MR	157	-14.61	**	-13.5	**	68	-8.88	*	-20.47	**	14.4	-2.58	**	-22.12	**	14.9	-0.43	ns	4.05	ns	12.33	-1.96	**	-66.22	**	33.5	-0.07	ns	126.35	**	735.1	-19.94	**	-23.3872	**	601	-32.63	**	-22.9931	**	30.1	-0.8	**
19	40.6667	MR	44.39	S	15	MR	152	-19.61	**	-16.25	**	63	-13.88	**	-26.32	**	18.8	1.82	ns	1.68	ns	17.1	1.77	**	19.41	**	15.34	1.05	ns	-57.99	**	34	0.43	ns	129.73	**	990.5	235.46	**	3.23085	**	799.6	165.97	**	2.45371	**	36.1	5.2	**
20	45.8889	MR	48.23	S	17.0833	MR	137	-34.61	**	-24.52	**	53	-23.88	**	-38.01	**	12.6	-4.39	**	-31.86	**	11.8	-3.53	**	-17.6	**	13.33	-0.96	ns	-63.48	**	25.34	-8.23	**	71.18	**	338.5	-416.54	**	-64.7212	**	300.2	-333.43	**	-61.535	**	19.9	-11	**
21	41	MR	49.16	S	2.4075	R	191	19.39	**	5.23	ns	88	11.12	**	2.92	ns	16.3	-0.68	ns	-11.84	ns	16.9	1.57	**	18.02	**	14	-0.29	ns	-61.64	**	37.33	3.76	ns	152.23	**	933.7	178.66	**	-2.6889	**	753	119.37	**	-3.5172	**	33.3	2.4	**
22	47.8889	MR	47.37	S	11.1575	MR	186	14.39	**	2.48	ns	81	4.12	ns	-5.26	ns	17.9	0.91	ns	-3.19	ns	16.1	0.77	ns	12.43	**	14	-0.29	ns	-61.64	**	33.66	0.1	ns	127.47	**	875.9	120.86	**	-8.71287	**	734	100.37	**	-5.95169	**	34.5	3.6	**
23	32.8571	MR	40.03	S	25	MR	205	33.39	**	12.95	**	96	19.12	**	12.28	*	16.4	-0.59	ns	-11.3	ns	15.5	0.17	ns	8.24	ns	13.33	-0.96	ns	-63.48	**	30.84	-2.73	ns	108.34	**	755.9	0.86	ns	-21.2194	**	615.1	-18.53	**	-21.1865	**	34	3.1	**
24	40.8333	MR	39.56	S	13	MR	190	18.39	**	4.68	ns	91	14.12	**	6.43	ns	17.9	0.91	ns	-3.19	ns	14.2	-1.13	**	-0.84	ns	14	-0.29	ns	-61.64	**	37.67	4.1	ns	154.53	**	769.4	14.36	ns	-19.8124	**	656.7	23.07	**	-15.8562	**	22.6	-8.3	**
25	48.2222	MR	46.25	S	10.9067	MR	211	39.39	**	16.25	**	103	26.12	**	20.47	**	18	1.01	ns	-2.65	ns	14.1	-1.23	**	-1.54	ns	13.34	-0.95	ns	-63.47	**	35.17	1.6	ns	137.6	**	665.8	-89.24	**	-30.6097	**	552.2	-81.43	**	-29.2459	**	27.4	-3.5	**
26	49	MR	52.67	HS	15	MR	162	-9.61	ns	-10.74	**	75	-1.88	ns	-12.28	*	18.8	1.82	ns	1.68	ns	17.8	2.47	**	24.3	**	16.34	2.05	**	-55.25	**	34.83	1.26	ns	135.34	**	1031.8	276.76	**	7.53517	*	869.3	235.67	**	11.3845	**	33.8	2.9	**
27	41.125	MR	44.06	S	18.75	MR	172	0.39	ns	-5.23	ns	72	-4.88	ns	-15.79	*	19	2.02	*	2.76	ns	16.2	0.87	*	13.13	**	14	-0.29	ns	-61.64	**	35.83	2.26	ns	142.09	**	1031.4	276.36	**	7.49349	**	903.2	269.57	**	15.7281	**	35.7	4.8	**
28	47.6667	MR	28.79	MS	12.5	MR	177	5.39	ns	-2.48	ns	80	3.12	ns	-6.43	ns	18.2	1.21	ns	-1.57	ns	15.9	0.57	ns	11.03	*	16	1.71	*	-56.16	**	34.83	1.27	ns	135.37	**	855.3	100.26	**	-10.8598	**	755.1	121.47	**	-3.24813	**	34.1	3.2	**
29	47.5	MR	49.09	S	6.875	R	179	7.39	ns	-1.38	ns	92	15.12	**	7.6	ns	18.3	1.32	ns	-1.03	ns	14.7	-0.63	ns	2.65	ns	13	-1.29	ns	-64.38	**	38.83	5.27	*	162.4	**	811	55.96	**	-15.4768	**	690.5	56.87	**	-11.5254	**	29.9	-1	**
30	39	MR	41.34	S	16.1448	MR	164	-7.61	ns	-9.64	*	64	-12.88	**	-25.15	**	16.7	-0.29	ns	-9.68	ns	14.4	-0.93	*	0.56	ns	15.67	1.38	ns	-57.07	**	36.83	3.27	ns	148.89	**	892.9	137.86	**	-6.94112	**	787.7	154.07	**	0.928951	**	31.3	0.4	*
31	46	MR	28.79	MS	19	MR	148	-23.61	**	-18.46	**	58	-18.88	**	-32.16	**	18.5	1.51	ns	0.05	ns	15.59	0.25	ns	8.83	*	14.34	0.05	ns	-60.73	**	37	3.43	ns	150	**	668	-87.04	**	-30.3804	**	545.6	-88.03	**	-30.0916	**	26.8	-4.1	**
32	49.5	MR	43.3902	S	13.6575	MR	147	-24.61	**	-19.01	**	66	-10.88	**	-22.81	**	20.7	3.71	**	11.95	ns	15.7	0.37	ns	9.64	*	15.34	1.05	ns	-57.99	**	35.33	1.77	ns	138.75	**	966.8	211.76	**	0.760813	**	844.8	211.17	**	8.24524	**	32.5	1.6	**
33	40.4286	MR	49.777	S	20.8333	MR	167	-4.61	ns	-7.99	*	68.2	-8.68	*	-20.23	**	19.2	2.21	*	3.84	ns	15.4	0.07	ns	7.54	ns	14	-0.29	ns	-61.64	**	40.5	6.93	**	173.65	**	951.3	196.26	**	-0.854612	**	811.3	177.67	**	3.95285	**	35.5	4.6	**
34	52.75	S	10.889	MR	19	MR	172	0.39	ns	-5.23	ns	71	-5.88	ns	-16.96	**	19.2	2.21	*	3.84	ns	15.4	0.07	ns	7.54	ns	13.66	-0.62	ns	-62.56	**	34	0.43	ns	129.73	**	906.6	151.56	**	-5.51329	**	749.7	116.07	**	-3.94003	**	33.3	2.4	**
35	46.5714	MR	32.2985	S	11.6667	MR	182	10.39	*	0.28	ns	88	11.12	**	2.92	ns	21.46	4.47	**	16.06	*	16.59	1.25	**	15.82	**	14.67	0.38	ns	-59.81	**	40.5	6.93	**	173.65	**	956.7	201.66	**	-0.291819	**	807.7	174.07	**	3.49158	**	36.7	5.8	**
36	48.8571	MR	29.7907	MS	16.25	MR	182.2	10.59	*	0.39	ns	88	11.12	**	2.92	ns	19.6	2.62	**	6	ns	16.1	0.77	ns	12.43	**	16	1.71	*	-56.16	**	38	4.43	ns	156.76	**	954.4	199.36	**	-0.531527	**	827.4	193.77	**	6.01576	**	30.4	-0.5	**
37	36.8333	MR	28.4607	MS	34.25	MS	186	14.39	**	2.48	ns	76.6	-0.28	ns	-10.41	ns	17.8	0.82	ns	-3.73	ns	15.6	0.27	ns	8.94	*	13.66	-0.62	ns	-62.56	**	37.17	3.6	ns	151.11	**	860.7	105.66	**	-10.297	**	731	97.37	**	-6.33609	**	33.7	2.8	**
38	44.5	MR	25.3416	MS	6.1575	R	186	14.39	**	2.48	ns	82	5.12	ns	-4.09	ns	17.3	0.32	ns	-6.44	ns	15.7	0.37	ns	9.64	*	14.34	0.05	ns	-60.73	**	37.67	4.1	ns	154.49	**	894	138.96	**	-6.82647	**	742.5	108.87	**	-4.86258	**	33	2.1	**
39	35.7143	MR	27.7095	MS	33.125	MS	159	-12.61	*	-12.4	**	76	-0.88	ns	-11.11	ns	17.5	0.51	ns	-5.35	ns	14.1	-1.23	**	-1.54	ns	13	-1.29	ns	-64.38	**	33.67	0.1	ns	127.5	**	1014.4	259.36	**	5.72173	**	829.3	195.67	**	6.25921	**	32.7	1.8	**
40	40	MR	48.4615	S	3.6575	R	175	3.39	ns	-3.58	ns	73	-3.88	ns	-14.62	*	17.2	0.21	ns	-6.98	ns	15.3	-0.03	ns	6.84	ns	12	-2.29	**	-67.12	**	38	4.43	ns	156.76	**	838.4	83.36	**	-12.6212	**	682.3	48.67	**	-12.5761	**	32.7	1.8	**
41	37.4286	MR	45.4468	S	28.75	MS	146	-25.61	**	-19.56	**	65	-11.88	**	-23.98	**	17.8	0.82	ns	-3.73	ns	16.2	0.87	*	13.13	**	15	0.71	ns	-58.9	**	38	4.43	ns	156.76	**	861.7	106.66	**	-10.1928	**	680.9	47.27	**	-12.7555	**	34.4	3.5	**
42	47.5	MR	42.1135	S	30	MS	167	-4.61	ns	-7.99	*	65	-11.88	**	-23.98	**	17	0.02	ns	-8.06	ns	16.7	1.37	**	16.66	**	14.5	0.21	ns	-60.27	**	36.83	3.27	ns	148.89	**	935.6	180.56	**	-2.49088	**	819.6	185.97	**	5.01634	**	34.9	4	**
43	42.7857	MR	47.6759	S	18.6575	MR	166	-5.61	ns	-8.54	*	72	-4.88	ns	-15.79	*	16	-0.99	ns	-13.47	ns	15.4	0.07	ns	7.54	ns	14.34	0.05	ns	-60.73	**	35	1.43	ns	136.49	**	863.8	108.76	**	-9.97394	**	728.8	95.17	**	-6.61798	**	27.7	-3.2	**
44	44.5	MR	33.4574	S	6.1575	R	142	-29.61	**	-21.76	**	62	-14.88	**	-27.49	**	12.2	-4.79	**	-34.02	**	15.8	0.47	ns	10.34	*	14.34	0.05	ns	-60.73	**	24.5	-9.07	**	65.54	**	708.1	-46.94	**	-26.2011	**	592.3	-41.33	**	-24.1079	**	38.5	7.6	**
45	46	MR	49.0193	S	11.0714	MR	135	-36.61	**	-25.62	**	63	-13.88	**	-26.32	**	15.8	-1.18	ns	-14.55	*	15.7	0.37	ns	9.64	*	14.34	0.05	ns	-60.73	**	27.67	-5.9	*	86.96	**	658.8	-96.24	**	-31.3392	**	555.6	-78.03	**	-28.8103	**	32.8	1.9	**
46	37.5	MR	32.6747	S	3.33679	R	142	-29.61	**	-21.76	**	58	-18.88	**	-32.16	**	15.2	-1.79	ns	-17.79	*	15.5	0.17	ns	8.24	ns	14.33	0.04	ns	-60.74	**	27	-6.57	**	82.43	**	632.6	-122.44	**	-34.0698	**	532.5	-101.13	**	-31.7701	**	30.8	-0.1	ns
47	48.5	MR	46.5736	S	24.5833	MR	173	1.39	ns	-4.68	ns	76	-0.88	ns	-11.11	ns	19.4	2.41	*	4.92	ns	15.9	0.57	ns	11.03	*	15.34	1.05	ns	-57.99	**	40	6.43	**	170.27	**	1030.9	275.86	**	7.44138	**	843.6	209.97	**	8.09149	**	33.9	3	**
48	44	MR	35.2502	S	9	R	174	2.39	ns	-4.13	ns	77	0.12	ns	-9.94	ns	16.8	-0.18	ns	-9.14	ns	15.6	0.27	ns	8.94	*	13.66	-0.62	ns	-62.56	**	32.33	-1.23	ns	118.48	**	765.6	10.56	ns	-20.2084	**	642.3	8.67	ns	-17.7013	**	32.8	1.9	**
49	31.8333	MR	45.2572	S	5	R	134	-37.61	**	-26.17	**	55	-21.88	**	-35.67	**	20.84	3.85	**	12.68	ns	16.7	1.37	**	16.66	**	16	1.71	*	-56.16	**	35.33	1.76	ns	138.72	**	437	-318.04	**	-54.4554	**	380	-253.63	**	-51.3101	**	38.9	8	**
50	49	MR	44.4436	S	23	MR	140	-31.61	**	-22.87	**	56	-20.88	**	-34.5	**	11.88	-5.11	**	-35.75	**	13.69	-1.64	**	-4.4	ns	13.83	-0.46	ns	-62.11	**	14.34	-19.23	**	-3.14	ns	306.8	-448.24	**	-68.025	**	255.5	-378.13	**	-67.2625	**	30.8	-0.1	ns
51	39.5714	MR	32.504	S	15.49	MR	162	-9.61	ns	-10.74	**	63	-13.88	**	-26.32	**	18.9	1.91	*	2.22	ns	16.1	0.77	ns	12.43	**	14	-0.29	ns	-61.64	**	39	5.43	*	163.51	**	1032.7	277.66	**	7.62897	*	942.5	308.87	**	20.7637	**	34.8	3.9	**
52	46.0714	MR	40.1868	S	13.8233	MR	148	-23.61	**	-18.46	**	59	-17.88	**	-30.99	**	12.7	-4.29	**	-31.31	**	12.6	-2.73	**	-12.01	**	10.34	-3.95	**	-71.68	**	18.34	-15.23	**	23.89	ns	355.9	-399.14	**	-62.9078	**	260.8	-372.83	**	-66.5834	**	31.5	0.6	**
53	39.1667	MR	42.3266	S	1.1575	R	173	1.39	ns	-4.68	ns	82	5.12	ns	-4.09	ns	18.1	1.12	ns	-2.11	ns	14.7	-0.63	ns	2.65	ns	14.67	0.38	ns	-59.81	**	36.33	2.77	ns	145.51	**	777.8	22.76	**	-18.9369	**	676.7	43.07	**	-13.2936	**	29.4	-1.5	**
54	53.8333	S	25.2941	MS	14.1667	MR	155	-16.61	**	-14.6	**	64	-12.88	**	-25.15	**	13	-3.98	**	-29.69	**	16.2	0.87	*	13.13	**	15.66	1.38	ns	-57.08	**	27.67	-5.9	*	86.96	**	861.6	106.56	**	-10.2032	**	717.6	83.97	**	-8.05305	**	30.8	-0.1	ns
55	48.2857	MR	38.948	S	21	MR	161	-10.61	*	-11.29	**	77	0.12	ns	-9.94	ns	20.4	3.41	**	10.33	ns	15.1	-0.23	ns	5.45	ns	14.33	0.04	ns	-60.74	**	42.5	8.93	**	187.16	**	984.8	229.76	**	2.63679	**	840.4	206.77	**	7.68147	**	36.1	5.2	**
56	38.25	MR	26.5544	MS	52.5	S	165	-6.61	ns	-9.09	*	69	-7.88	*	-19.3	**	19.3	2.32	*	4.38	ns	16.1	0.77	ns	12.43	**	14.66	0.38	ns	-59.82	**	37.67	4.1	ns	154.49	**	877.8	122.76	**	-8.51485	**	747.5	113.87	**	-4.22192	**	30.6	-0.3	ns
57	46.6667	MR	41.1351	S	48.75	MS	154	-17.61	**	-15.15	**	68	-8.88	*	-20.47	**	18.5	1.51	ns	0.05	ns	15.2	-0.13	ns	6.15	ns	14.66	0.38	ns	-59.82	**	34.5	0.93	ns	133.11	**	722.2	-32.84	**	-24.7316	**	594.9	-38.73	**	-23.7747	**	27.7	-3.2	**
58	43.5	MR	39.8042	S	24.1667	MR	166	-5.61	ns	-8.54	*	69	-7.88	*	-19.3	**	17.5	0.51	ns	-5.35	ns	14.9	-0.43	ns	4.05	ns	14.66	0.38	ns	-59.82	**	31.33	-2.24	ns	111.69	**	615.6	-139.44	**	-35.8416	**	517.4	-116.23	**	-33.7049	**	22.7	-8.2	**
59	40.5	MR	44.4924	S	25	MR	109	-62.61	**	-39.94	**	50	-26.88	**	-41.52	**	9.22	-7.77	**	-50.14	**	11.41	-3.92	**	-20.29	**	12.5	-1.79	*	-65.75	**	19.66	-13.9	**	32.87	ns	157	-598.04	**	-83.6373	**	139.3	-494.33	**	-82.1513	**	20.6	-10.3	**
60	32.125	MR	49.6042	S	37.5	MS	141	-30.61	**	-22.31	**	65	-11.88	**	-23.98	**	17.6	0.62	ns	-4.81	ns	13.8	-1.53	**	-3.63	ns	14.34	0.05	ns	-60.73	**	37.33	3.77	ns	152.26	**	605.8	-149.24	**	-36.8629	**	514.6	-119.03	**	-34.0637	**	22.3	-8.6	**
61	44.5	MR	39.5806	S	35	MS	167	-4.61	ns	-7.99	*	74	-2.88	ns	-13.45	*	18.6	1.62	ns	0.59	ns	13.7	-1.63	**	-4.33	ns	11.66	-2.62	**	-68.04	**	38.83	5.26	*	162.36	**	656.8	-98.24	**	-31.5477	**	550.5	-83.13	**	-29.4638	**	29.4	-1.5	**
62	36.8333	MR	34.1996	S	24.1667	MR	149	-22.61	**	-17.91	**	66	-10.88	**	-22.81	**	16.4	-0.58	ns	-11.3	ns	14.5	-0.83	ns	1.26	ns	13.66	-0.62	ns	-62.56	**	32.5	-1.07	ns	119.59	**	630.2	-124.84	**	-34.32	**	541.7	-91.93	**	-30.5913	**	26.9	-4	**
63	44.375	MR	27.7064	MS	36.3325	MS	175	3.39	ns	-3.58	ns	90	13.12	**	5.26	ns	14.4	-2.58	**	-22.12	**	14.4	-0.93	*	0.56	ns	13.66	-0.62	ns	-62.56	**	25.33	-8.24	**	71.15	**	430.1	-324.94	**	-55.1746	**	339.6	-294.03	**	-56.4866	**	19.8	-11.1	**
64	36.6111	MR	39.3201	S	33.6905	MS	172.71	1.1	ns	-4.84	ns	77.71	0.83	ns	-9.11	ns	14.84	-2.15	*	-19.77	**	14.66	-0.67	ns	2.41	ns	14.67	0.38	ns	-59.81	**	33.84	0.27	ns	128.61	**	405.4	-349.64	**	-57.7488	**	337.2	-296.43	**	-56.7942	**	28.6	-2.3	**
65	40.7857	MR	35.2502	S	43.9286	MS	179	7.39	ns	-1.38	ns	86	9.12	*	0.58	ns	17.5	0.51	ns	-5.35	ns	14.7	-0.63	ns	2.65	ns	13.66	-0.62	ns	-62.56	**	32.5	-1.07	ns	119.59	**	657.2	-97.84	**	-31.506	**	562.3	-71.33	**	-27.9518	**	29	-1.9	**
66	45.25	MR	45.0435	S	31.25	MS	207.92	36.31	**	14.55	**	91.08	14.21	**	6.53	ns	18.56	1.57	ns	0.35	ns	15.62	0.28	ns	9.04	*	13	-1.29	ns	-64.38	**	36.5	2.93	ns	146.62	**	620.3	-134.74	**	-35.3517	**	512.3	-121.33	**	-34.3584	**	42.6	11.7	**
67	45.1111	MR	49.173	S	35	MS	195.42	23.81	**	7.67	ns	90.83	13.96	**	6.24	ns	18.63	1.64	ns	0.73	ns	16.88	1.54	**	17.84	**	14.34	0.05	ns	-60.73	**	35	1.43	ns	136.49	**	419.7	-335.34	**	-56.2585	**	330.2	-303.43	**	-57.6911	**	36.7	5.8	**
68	39.5	MR	47.0291	S	34.1667	MS	177	5.39	ns	-2.48	ns	76	-0.88	ns	-11.11	ns	15.3	-1.68	ns	-17.25	*	14.1	-1.23	**	-1.54	ns	14.33	0.04	ns	-60.74	**	33.5	-0.07	ns	126.35	**	669.5	-85.54	**	-30.2241	**	589.7	-43.93	**	-24.441	**	23.5	-7.4	**
69	46	MR	49	S	22.5	MR	188	16.39	**	3.58	ns	73	-3.88	ns	-14.62	*	19.2	2.21	*	3.84	ns	16.6	1.27	**	15.92	**	15.33	1.04	ns	-58	**	35.67	2.1	ns	140.98	**	621	-134.04	**	-35.2788	**	529.5	-104.13	**	-32.1545	**	25.2	-5.7	**
70	31.6667	MR	40.87	S	21.25	MR	176	4.39	ns	-3.03	ns	81	4.12	ns	-5.26	ns	17.8	0.82	ns	-3.73	ns	15.3	-0.03	ns	6.84	ns	13.34	-0.95	ns	-63.47	**	35.17	1.6	ns	137.6	**	769.1	14.06	ns	-19.8437	**	664.9	31.27	**	-14.8056	**	30.5	-0.4	*
71	29.6667	R	46.0455	S	26.25	MS	164	-7.61	ns	-9.64	*	74	-2.88	ns	-13.45	*	16.4	-0.59	ns	-11.3	ns	15.1	-0.23	ns	5.45	ns	14.34	0.05	ns	-60.73	**	30	-3.57	ns	102.7	**	588.7	-166.34	**	-38.6451	**	495.5	-138.13	**	-36.511	**	24.6	-6.3	**
72	27.5	R	32.6765	S	45.8333	MS	210	38.39	**	15.7	**	105	28.12	**	22.81	**	17.3	0.32	ns	-6.44	ns	16.8	1.47	**	17.32	**	13.66	-0.62	ns	-62.56	**	35.83	2.27	ns	142.13	**	858	102.96	**	-10.5784	**	674.8	41.17	**	-13.5371	**	38.8	7.9	**
73	40	MR	29.76	MS	46.6667	MS	180	8.39	ns	-0.83	ns	75	-1.88	ns	-12.28	*	13	-3.98	**	-29.69	**	15.1	-0.23	ns	5.45	ns	14	-0.29	ns	-61.64	**	30.83	-2.74	ns	108.31	**	687.3	-67.74	**	-28.3689	**	566.2	-67.43	**	-27.4521	**	29.4	-1.5	**
74	45	MR	26.5	MS	40	MS	189	17.39	**	4.13	ns	87	10.12	**	1.75	ns	17.8	0.82	ns	-3.73	ns	13.6	-1.73	**	-5.03	ns	12.66	-1.62	*	-65.3	**	34.5	0.93	ns	133.11	**	597.1	-157.94	**	-37.7697	**	498.3	-135.33	**	-36.1522	**	27.4	-3.5	**
75	39.6667	MR	24.8333	MS	34.1667	MS	185	13.39	*	1.93	ns	95	18.12	**	11.11	ns	17.1	0.12	ns	-7.52	ns	15.9	0.57	ns	11.03	*	15.66	1.38	ns	-57.08	**	35.83	2.27	ns	142.13	**	907.6	152.56	**	-5.40907	**	785.6	151.97	**	0.659876	**	30.7	-0.2	ns
76	41.5	MR	48.6429	S	21.6667	MR	166	-5.61	ns	-8.54	*	78	1.12	ns	-8.77	ns	16.6	-0.38	ns	-10.22	ns	15.3	-0.03	ns	6.84	ns	15.67	1.38	ns	-57.07	**	33.17	-0.4	ns	124.09	**	738.9	-16.14	*	-22.9911	**	564.9	-68.73	**	-27.6187	**	27.8	-3.1	**
77	36	MR	0	HR	14.5	MR	171	-0.61	ns	-5.79	ns	85	8.12	*	-0.58	ns	16.8	-0.18	ns	-9.14	ns	15.5	0.17	ns	8.24	ns	15.66	1.38	ns	-57.08	**	34.5	0.93	ns	133.11	**	918.5	163.46	**	-4.27306	**	789.7	156.07	**	1.18521	**	28.7	-2.2	**
SE							5.1073					3.7298					0.9289					0.4273					0.7094					2.2859					7.4908					5.6549					0.1802
[truncated: 7 more columns]
