# Supplementary material for: Mapping and Validation of Major Quantitative Trait Loci for Resistance to Northern Corn Leaf Blight Along With the Determination of the Relationship Between Resistances to Multiple Foliar Pathogens of Maize (Zea mays L.)
Source: Front Genet. 2021 Jan 29;11:548407. doi: 10.3389/fgene.2020.548407 (PMC7878677; doi:10.3389/fgene.2020.548407)
Supplement: Supplementary file 2 [file Table_2.XLSX]

## Sheet: GENO DATA
GENOTYPING DATA:
SR NO.	GENOTYPE	Marker_Name	C00365-01	C00304-01	MZA1653-31	MZA4531-46	MZA18887-12	MZA3951-25	C00260-01	MZA2177-85	C00252-01	C00288-01	C00186-01	MZA5306-16	C00159-01	MZA1932-51	C00145-01	MZA2187-46	MZA3147-18	MZA12706-14	C00121-01	MZA4942-12	C00351-01	C00100-01	MZA4992-10	C00089-01	MZA3034-3	C00295-01	C00088-01	C00190-01	C00129-01	C00315-01	C00212-01	MZA673-33	C00322-01	MZA1511-14	MZA13440-11	C00375-01	MZA6111-5	MZA7964-27	C00359-01	MZA13360-13	MZA3626-3	C00255-01	C00115-01	MZA635-23	C00324-01	MZA3668-12	MZA7953-11
		Chromosome	1	1	1	1	1	1	1	1	1	1	1	1	1	1	1	1	1	1	1	1	1	1	1	1	1	1	1	1	1	1	1	1	1	2	2	2	2	2	2	2	2	2	2	2	2	2	2
		Distance	39.47	40.01	52.7	68.63	76.93	84.39	88.02	94.92	111.47	113.65	120.49	122.39	134.91	136.59	137.7	139.83	151.6	191.11	198.53	205.62	207.01	216.98	217.73	225.25	234.76	252.14	252.62	273.41	281.8	294.42	298.1	307.76	308.76	16.81	17.05	74.84	93.05	94.4	104.85	129.91	130.96	131.56	139.75	141.65	142.36	164.36	166.63
1	9YCML153		A	A	A	A	A	A	A	A	A	A	A	A	A	A	A	A	A	A	A	A	A	A	A	A	A	A	A	A	A	A	A	A	A	A	A	A	A	A	A	A	A	A	A	A	A	A	A
2	PPLSKV50		B	B	B	B	B	B	B	B	B	B	B	B	B	B	B	B	B	B	B	B	B	B	B	B	B	B	B	B	B	B	B	B	B	B	B	B	B	B	B	B	B	B	B	B	B	B	B
3	UASBS-001		H	H	H	H	H	H	H	H	B	A	A	A	B	B	H	H	B	B	A	A	H	A	A	H	H	H	H	H	H	H	H	H	H	H	H	A	A	B	A	A	B	B	A	A	A	A	A
4	UASBS-003		B	B	H	H	B	A	A	B	B	A	H	H	H	H	H	H	H	B	A	A	H	A	A	B	A	-	A	A	B	A	B	B	B	B	A	B	B	A	B	B	A	A	H	H	-	H	H
5	UASBS-006		-	H	H	-	-	H	H	-	H	H	H	H	H	H	H	H	B	B	A	A	H	A	A	B	A	A	A	A	B	A	B	B	B	B	A	H	H	H	B	B	A	A	B	B	B	H	H
6	UASBS-007		H	H	H	A	B	A	A	B	B	A	A	A	H	H	H	A	H	H	H	-	H	A	A	H	A	H	A	A	B	A	B	B	B	-	-	A	H	H	H	H	H	-	H	-	H	A	A
7	UASBS-008		A	A	A	B	H	H	H	-	H	H	B	H	H	A	B	A	A	A	H	H	H	H	H	H	H	H	H	H	H	H	H	H	H	B	A	H	H	H	H	H	H	H	H	-	H	H	H
8	UASBS-009		B	B	B	A	B	A	A	B	B	A	A	A	A	A	B	A	A	A	B	B	B	H	H	H	-	H	H	H	H	H	-	H	H	H	H	A	A	H	H	H	B	H	H	H	A	B	B
9	UASBS-010		A	A	A	B	A	B	B	A	H	H	H	H	H	H	H	H	H	H	H	H	H	H	H	H	-	B	-	B	A	B	A	H	-	H	H	H	H	H	H	H	B	B	H	H	A	H	-
10	UASBS-012		A	A	H	H	H	H	H	H	H	H	H	H	H	H	H	H	A	A	B	B	B	B	B	H	-	B	H	H	A	B	A	A	A	H	H	H	H	H	B	H	H	H	H	A	A	B	B
11	UASBS-016		H	H	H	H	H	H	H	H	H	H	H	H	H	B	A	B	B	B	A	A	H	A	A	B	H	B	B	B	A	B	A	A	A	A	B	A	H	H	B	B	A	A	B	H	H	H	H
12	UASBS-017		H	H	H	A	B	A	A	B	B	H	H	H	-	-	H	H	H	B	A	A	H	A	A	B	A	A	A	A	A	H	A	-	H	-	-	B	B	-	H	A	B	H	A	A	A	A	A
13	UASBS-018		H	H	A	H	H	H	-	H	B	-	A	A	-	H	H	H	H	A	-	H	-	H	H	H	H	H	H	H	B	B	A	A	A	A	B	B	B	A	B	B	A	A	B	B	B	A	A
14	UASBS-019		H	H	-	-	H	H	-	H	-	-	H	H	H	H	H	H	H	H	H	H	H	H	H	H	H	H	H	A	B	H	H	H	H	B	H	A	A	B	A	B	A	A	H	B	H	H	H
15	UASBS-021		H	H	B	A	B	A	A	B	H	H	-	A	B	B	H	H	H	B	A	A	A	A	A	H	H	H	-	B	A	B	A	H	H	H	H	A	A	B	A	H	H	H	H	-	H	H	H
16	UASBS-022		H	H	H	-	-	H	H	H	H	A	A	A	B	B	A	B	H	A	B	B	B	B	B	A	B	B	B	B	A	H	B	H	H	B	A	B	H	H	B	A	B	B	A	A	A	H	H
17	UASBS-023		H	H	H	H	H	H	B	H	H	H	H	H	H	H	H	H	-	B	A	A	A	A	A	B	A	A	A	A	B	B	-	H	H	B	A	A	A	B	A	A	B	B	A	A	A	A	A
18	UASBS-028		B	B	H	H	H	H	H	A	A	B	B	B	A	A	B	A	A	A	H	H	H	H	H	H	H	A	A	A	B	A	B	H	H	H	H	H	H	H	H	H	-	H	H	H	H	A	A
19	UASBS-029		H	H	H	H	H	A	A	H	H	H	B	H	B	B	A	-	B	B	-	A	H	A	A	B	A	-	A	A	B	A	B	B	B	B	A	H	-	A	B	H	H	H	H	H	H	H	H
20	UASBS-030		B	B	B	A	B	A	A	B	B	A	A	A	A	A	B	A	A	A	H	H	H	H	-	H	H	H	H	H	H	H	-	B	B	H	H	H	H	H	H	H	-	H	A	A	A	B	B
21	UASBS-031		H	H	H	H	H	H	H	H	H	H	A	A	B	B	A	B	B	B	A	A	H	A	A	B	A	A	A	A	B	H	H	H	H	B	A	H	H	H	H	A	B	B	A	A	A	B	B
22	UASBS-034		-	-	H	-	B	A	-	B	-	H	-	A	B	-	H	H	H	H	H	H	H	H	H	H	H	H	H	H	H	H	B	H	H	A	H	A	B	A	-	B	A	A	B	B	B	A	A
23	UASBS-035		A	A	A	B	A	B	B	A	A	B	B	B	H	H	H	H	H	H	H	-	-	H	H	B	A	A	A	A	B	A	B	B	B	-	H	H	-	H	A	H	B	B	A	A	A	A	A
24	UASBS-036		H	H	H	H	B	A	A	B	H	H	H	H	H	H	H	H	H	H	H	H	H	H	H	H	H	H	A	-	B	A	B	B	B	H	H	A	A	B	A	A	B	B	B	B	B	H	H
25	UASBS-039		H	H	H	H	H	H	H	H	H	H	B	-	H	-	H	A	A	A	B	B	B	B	-	H	H	H	H	H	H	H	H	H	H	H	H	H	H	H	H	H	H	H	H	-	H	A	A
26	UASBS-041		B	B	B	A	B	A	A	B	B	H	H	H	H	H	H	H	H	A	B	H	H	H	-	H	A	A	A	A	B	A	B	H	H	B	A	B	B	A	B	H	H	H	H	H	-	B	B
27	UASBS-045		A	A	A	B	H	H	-	A	A	-	B	H	H	-	B	A	A	A	B	-	B	-	H	-	B	B	B	H	A	B	H	A	A	B	H	B	B	H	B	B	H	H	H	B	H	A	H
28	UASBS-046		B	B	H	-	H	H	H	H	H	H	H	H	B	B	A	B	B	H	H	H	H	-	-	H	A	H	-	H	H	H	H	H	H	B	A	H	H	H	B	H	H	H	H	H	H	H	H
29	UASBS-047		B	B	H	-	H	H	A	B	B	A	A	A	B	B	A	B	B	B	A	A	H	B	B	A	B	B	-	B	A	B	A	H	H	-	H	H	H	H	H	H	H	-	H	H	H	H	H
30	UASBS-048		A	A	A	H	-	H	H	A	A	H	B	B	H	H	H	-	H	A	-	-	B	-	-	-	-	B	H	B	A	B	A	A	A	H	H	H	H	H	-	H	H	H	-	H	A	B	B
31	UASBS-049		H	A	A	B	A	B	B	-	H	H	B	H	H	H	H	H	H	A	B	B	B	B	B	A	B	B	B	A	B	-	B	H	H	B	A	A	A	B	A	A	B	B	A	A	A	H	H
32	UASBS-052		H	H	H	H	H	H	A	H	H	H	-	H	A	-	H	-	-	A	H	H	H	H	H	H	A	-	A	A	H	H	-	H	H	H	H	B	B	A	B	H	-	H	A	A	A	B	B
33	UASBS-055		B	B	H	B	H	H	-	H	A	B	B	B	H	H	H	H	H	B	A	A	A	H	H	H	H	H	H	H	-	-	-	H	H	B	A	B	-	-	B	B	A	A	B	B	B	A	A
34	UASBS-058		A	A	A	B	A	H	H	H	H	H	H	H	B	B	A	B	B	H	H	H	H	H	H	H	H	H	H	A	B	A	B	-	-	H	H	H	H	H	B	B	H	-	H	B	H	-	H
35	UASBS-060		A	A	H	H	H	H	-	H	A	B	B	B	A	A	B	A	A	A	B	B	B	B	B	A	B	B	B	B	A	B	A	A	A	A	B	A	H	H	B	-	B	B	H	H	H	B	B
36	UASBS-061		-	A	H	A	B	A	-	B	A	-	B	-	A	A	B	A	A	A	-	B	B	-	-	-	B	A	A	H	A	H	H	H	H	H	H	H	H	H	H	A	B	B	A	A	A	B	B
37	UASBS-062		-	A	A	-	H	H	H	H	H	H	-	H	H	H	H	-	H	H	H	A	H	A	A	B	A	A	A	A	A	H	H	H	H	B	A	B	-	H	B	H	H	H	H	H	H	H	H
38	UASBS-063		A	A	A	B	A	H	H	H	H	H	H	H	H	H	H	H	H	H	H	A	H	A	A	H	A	H	-	A	B	A	B	B	B	H	H	H	A	H	H	H	H	H	B	B	B	A	H
39	UASBS-064		A	A	A	B	A	B	B	A	A	B	H	-	H	H	H	H	H	H	H	H	H	H	H	H	H	B	H	-	A	B	A	H	H	B	A	H	B	A	B	B	A	A	-	H	A	B	B
40	UASBS-065		A	A	A	B	A	B	B	A	A	B	B	B	H	H	H	H	H	B	A	A	A	A	A	B	A	A	A	A	B	A	B	B	B	B	A	H	H	H	H	H	B	-	-	H	A	H	H
41	UASBS-069		A	A	A	B	A	B	B	A	H	H	B	H	B	B	A	B	B	H	H	H	-	H	H	H	-	B	H	-	A	H	H	H	H	H	H	H	A	B	A	A	B	B	H	H	-	H	H
42	UASBS-070		H	H	H	H	H	H	H	H	H	H	H	H	H	H	H	H	H	A	B	B	B	B	B	A	B	H	H	H	B	A	B	B	B	B	A	B	B	A	B	B	A	A	B	B	B	A	A
43	UASBS-075		B	-	H	-	-	A	A	B	B	A	-	A	-	H	H	H	H	B	A	-	H	A	A	H	-	H	A	A	B	-	-	H	H	B	-	H	H	H	H	H	H	A	-	B	H	H	H
44	UASBS-079		A	A	H	H	H	H	H	H	-	B	A	A	-	H	H	H	A	A	B	H	-	H	H	H	B	B	-	A	B	A	B	-	B	H	H	A	A	B	A	B	A	A	B	B	B	H	H
45	UASBS-080		A	A	A	B	A	B	H	A	A	B	B	B	H	B	H	H	H	A	B	B	B	B	B	A	B	B	B	B	A	B	A	A	A	-	-	A	A	B	A	H	-	-	B	B	B	A	A
46	UASBS-081		H	-	B	-	-	H	H	H	H	H	H	-	A	-	B	-	A	A	B	B	B	B	B	H	H	H	H	H	H	H	A	A	A	B	A	H	H	H	H	A	B	B	A	A	A	B	B
47	UASBS-082		H	H	H	A	B	A	-	H	-	H	-	-	B	H	H	H	A	A	B	B	B	B	B	B	A	A	A	A	B	A	B	B	B	B	H	A	A	B	A	A	B	B	A	A	A	B	B
48	UASBS-085		H	H	A	B	H	H	H	H	H	H	H	H	H	H	H	H	A	A	B	H	H	H	H	H	-	-	-	H	H	H	B	A	A	A	B	B	B	A	H	H	H	H	H	H	H	H	H
49	UASBS-086		A	A	H	H	H	A	A	B	B	A	A	A	B	B	A	B	B	A	-	H	B	H	H	H	H	A	A	A	B	A	B	B	B	A	B	A	A	B	A	A	B	B	H	H	H	A	A
50	UASBS-091		A	A	A	A	B	A	A	B	B	A	A	A	B	B	A	B	-	A	A	A	H	A	A	B	A	A	A	-	H	H	H	H	H	-	H	H	-	H	B	A	B	B	A	A	A	B	B
51	UASBS-092		B	B	H	H	H	B	B	A	A	B	B	B	A	A	B	A	A	A	B	B	B	B	B	H	H	-	H	H	B	A	B	B	B	B	A	B	B	A	B	H	H	H	H	H	-	H	H
52	UASBS-093		H	H	H	H	-	H	H	H	A	B	B	B	A	B	A	B	B	A	B	B	B	B	B	A	B	B	B	B	A	B	A	H	H	H	H	A	A	B	A	A	B	B	A	H	-	H	H
53	UASBS-094		H	-	H	A	B	A	A	B	H	H	B	H	H	-	-	A	H	H	H	H	H	H	H	H	H	H	H	H	A	-	-	H	H	H	H	H	H	H	H	B	A	A	B	B	H	B	B
54	UASBS-096		B	B	B	A	B	A	A	B	B	A	A	A	B	B	A	B	B	A	-	-	-	H	H	H	H	H	-	H	H	H	B	H	H	A	B	A	A	B	B	B	A	A	B	B	B	B	B
55	UASBS-099		H	H	H	-	H	-	H	H	H	H	B	H	B	B	A	B	B	B	A	A	H	A	A	B	A	A	A	A	A	-	A	A	-	-	H	H	H	-	A	A	B	B	-	H	A	H	H
56	UASBS-101		B	B	-	H	H	H	H	H	A	B	B	B	A	A	B	A	A	A	B	B	B	H	-	-	A	H	A	H	A	B	A	A	A	A	B	A	-	H	H	A	B	B	A	A	A	A	A
57	UASBS-103		H	H	H	H	H	H	H	H	H	H	H	-	H	H	H	B	B	B	A	A	H	A	A	B	A	A	A	A	B	A	B	B	B	B	A	A	A	B	A	A	B	B	A	A	A	B	B
58	UASBS-104		H	H	H	H	H	-	H	H	H	H	H	-	H	H	H	H	H	A	H	H	H	H	A	B	A	A	A	A	H	H	B	H	H	A	-	A	A	B	H	A	B	-	-	H	-	-	H
59	UASBS-105		H	H	A	A	B	H	A	H	-	H	H	H	-	-	A	B	-	B	A	-	H	-	-	H	-	-	A	-	-	A	B	B	B	B	A	B	-	A	B	B	A	A	B	B	B	A	A
60	UASBS-107		A	A	A	B	A	B	B	A	H	H	B	B	B	B	A	B	B	B	A	A	H	A	A	B	A	A	A	A	H	H	B	H	H	A	B	A	A	B	A	A	B	B	A	A	A	B	B
61	UASBS-108		A	A	A	A	B	A	A	B	B	A	A	A	B	B	A	B	A	A	B	B	B	B	B	A	B	B	B	B	A	H	B	H	-	-	-	A	A	H	H	H	H	H	H	A	A	A	H
62	UASBS-113		H	A	H	H	H	B	B	A	A	B	H	-	-	H	H	H	H	B	A	A	H	A	A	B	A	A	A	A	B	A	B	H	H	-	H	-	-	H	-	B	A	A	B	B	B	H	H
63	UASBS-114		B	B	B	A	B	H	H	H	-	H	B	B	A	A	B	A	H	H	H	A	H	A	A	B	A	A	A	A	B	A	B	B	B	H	H	A	A	-	H	B	A	A	B	B	B	B	B
64	UASBS-115		A	A	H	H	H	H	H	B	H	H	B	H	H	H	H	A	A	A	H	H	H	H	H	H	H	H	-	B	A	H	H	H	H	H	H	A	H	H	B	B	A	A	H	H	H	-	H
65	UASBS-116		H	-	B	A	B	A	A	B	B	A	A	A	B	B	A	B	B	B	A	A	H	A	A	H	H	B	-	-	A	H	-	H	H	-	H	B	B	A	B	H	H	H	H	H	A	H	H
66	UASBS-117		A	A	-	H	H	H	H	H	H	H	B	B	A	A	B	A	A	H	H	H	H	H	H	H	H	H	H	H	H	H	H	H	H	H	H	A	H	H	H	H	-	H	H	-	H	H	H
67	UASBS-119		H	-	-	B	-	H	H	H	H	H	-	H	H	-	-	A	H	H	H	H	H	H	H	H	H	H	-	H	H	H	B	H	H	B	-	A	A	B	-	A	H	H	H	B	H	H	H
68	UASBS-120		B	-	H	H	H	H	H	A	A	B	B	B	A	A	B	A	A	A	B	B	B	B	B	A	B	B	B	H	H	H	A	-	H	-	H	H	H	H	-	H	H	H	A	A	A	B	B
69	UASBS-124		B	B	B	A	B	A	B	A	A	B	B	B	A	A	B	A	A	A	B	B	B	B	B	A	B	B	B	B	A	B	A	H	H	H	H	H	B	-	B	H	H	H	B	B	B	H	H
70	UASBS-126		H	H	B	A	B	A	A	B	B	A	H	H	-	H	H	H	H	A	H	-	B	H	H	H	H	H	H	-	A	B	A	A	A	B	A	B	B	A	B	H	H	H	-	B	H	B	B
71	UASBS-127		H	H	B	A	B	A	A	B	B	A	A	A	B	H	A	B	H	H	H	H	H	H	H	H	H	H	H	H	H	-	-	H	H	A	B	H	A	B	A	A	B	B	A	A	A	A	-
72	UASBS-129		H	-	H	A	B	A	A	B	B	A	A	A	H	H	H	H	H	B	A	A	H	A	A	B	A	A	A	A	B	A	B	A	A	H	H	H	H	H	H	H	H	H	H	-	H	B	B
73	UASBS-132		H	H	-	B	A	B	B	A	A	B	B	B	A	A	B	A	H	H	H	H	H	H	H	H	B	B	B	B	A	B	A	A	A	A	B	A	H	H	-	H	H	H	H	-	H	-	H
74	UASBS-133		H	H	A	B	A	H	H	H	H	H	-	A	-	-	H	H	H	B	A	A	H	A	A	B	A	A	A	H	H	H	B	H	H	B	A	H	H	H	H	H	H	H	H	H	-	H	-
75	UASBS-134		H	-	-	B	H	H	-	A	A	B	B	-	-	-	-	A	H	H	A	A	H	A	A	B	A	A	A	A	B	A	B	B	B	A	B	A	A	B	A	A	B	B	A	A	A	A	H
76	UASBS-136		H	H	B	A	B	A	A	B	B	A	A	A	B	B	A	B	B	B	A	A	H	H	H	H	H	H	H	B	A	B	A	A	A	B	A	H	H	H	H	H	H	H	H	H	H	H	H
77	UASBS-139		H	H	A	B	A	B	B	A	A	B	B	B	A	A	B	A	A	A	B	B	B	-	-	H	H	H	H	H	A	B	A	A	A	A	B	H	-	H	B	-	-	A	-	B	H	A	H
78	UASBS-141		-	-	H	-	H	H	-	-	-	H	B	H	A	A	B	A	H	A	H	-	H	-	-	H	-	-	H	-	A	B	A	A	A	-	H	H	H	H	B	H	H	H	H	-	H	B	B
79	UASBS-142		H	-	H	H	H	H	-	H	H	H	H	H	-	H	H	H	H	H	H	B	B	B	B	A	B	B	B	B	A	B	A	A	A	A	B	H	H	H	H	H	H	H	A	A	A	A	H
80	UASBS-143		B	B	B	A	B	A	A	B	B	A	A	A	B	B	A	B	B	-	H	H	-	H	H	H	H	H	-	H	A	B	A	A	A	H	H	H	H	H	B	H	-	H	H	H	H	H	H
81	UASBS-145		B	B	A	B	A	B	B	A	A	B	B	H	B	B	A	B	B	H	H	H	H	H	H	H	H	H	H	B	A	H	B	H	H	A	B	A	A	B	A	A	B	B	H	H	H	A	A
82	UASBS-146		B	B	-	B	H	H	B	-	H	H	-	H	H	H	H	H	H	B	A	A	A	A	A	B	A	H	H	H	H	H	-	-	H	B	A	H	H	H	H	H	-	H	B	B	B	A	A
83	UASBS-149		-	B	H	B	A	B	B	A	H	H	H	A	H	A	B	A	H	-	H	H	H	H	A	-	-	H	H	H	H	B	A	A	A	H	H	H	H	-	H	A	B	B	A	A	A	B	B
84	UASBS-150		A	A	H	H	H	H	H	H	A	H	B	H	H	H	H	-	H	H	H	B	B	-	H	A	B	B	B	B	A	H	H	H	H	H	H	H	-	-	B	H	H	H	H	H	-	H	H
85	UASBS-153		B	B	-	H	H	H	H	H	H	H	H	H	H	H	H	B	B	B	A	A	H	A	A	B	H	H	H	A	H	-	-	H	H	B	A	B	H	H	-	H	H	H	H	H	H	-	H
86	UASBS-154		H	H	A	-	H	H	-	H	A	B	B	B	A	A	B	A	-	H	H	H	H	H	H	H	H	H	-	H	A	B	A	A	A	A	B	H	H	H	H	B	A	A	B	B	B	B	B
87	UASBS-157		A	A	A	-	B	H	H	H	H	H	H	H	H	H	H	H	H	A	B	B	B	B	B	A	B	B	B	B	A	B	A	A	A	H	H	B	B	A	B	H	H	H	H	H	H	-	H
88	UASBS-158		A	A	H	A	B	H	H	H	H	H	H	H	H	H	H	H	H	H	H	H	H	H	H	H	H	H	H	H	B	A	B	B	B	H	H	H	H	H	H	H	-	H	H	H	H	B	B
89	UASBS-161		A	A	A	B	-	H	B	A	A	B	B	B	A	A	B	A	-	H	H	H	H	H	H	B	A	A	A	A	B	A	B	B	B	-	H	H	H	B	A	A	B	B	A	A	A	B	B
90	UASBS-162		A	A	A	H	H	H	H	-	B	A	A	A	B	-	H	H	H	B	A	H	-	H	H	H	H	-	H	-	H	-	A	B	B	B	A	B	B	A	B	H	-	H	H	H	A	H	-
91	UASBS-169		H	H	H	H	H	B	B	H	B	A	A	A	B	B	A	B	B	B	A	A	H	A	A	B	A	A	A	A	B	A	B	B	B	H	H	A	A	B	H	H	H	H	H	H	H	H	H
92	UASBS-170		H	H	H	H	H	H	H	B	B	A	A	A	B	B	A	B	B	H	H	-	H	H	H	A	B	B	B	B	A	B	-	-	H	H	-	B	H	H	-	H	H	H	H	H	-	B	B
93	UASBS-171		H	H	-	H	H	A	A	B	B	A	H	H	H	B	-	H	H	B	A	A	A	A	A	B	A	-	H	A	A	B	A	A	A	-	-	A	A	B	-	H	B	A	B	B	B	A	A
94	UASBS-173		A	A	-	H	H	H	H	H	H	H	B	B	A	A	B	A	A	B	-	A	-	A	A	B	A	-	A	A	B	A	B	B	B	H	H	H	H	H	H	B	A	A	B	B	B	A	A
95	UASBS-174		A	A	H	A	H	H	H	H	H	H	-	H	-	-	-	H	H	-	-	A	H	A	A	B	A	A	A	A	-	H	H	H	H	A	B	A	A	B	H	H	-	A	H	H	-	A	A
96	UASBS-178		H	H	-	H	H	B	B	H	H	H	-	H	H	-	-	H	H	A	B	H	-	H	H	B	A	A	A	A	B	A	B	H	H	H	-	H	-	H	H	H	H	A	H	H	A	A	A
97	UASBS-180		A	A	-	B	-	B	B	A	A	-	B	B	H	H	H	H	-	-	H	H	H	B	B	A	B	B	B	B	A	B	A	A	A	-	-	B	H	H	H	A	B	B	A	A	A	B	B
98	UASBS-182		H	H	B	A	B	A	A	B	B	A	A	A	H	H	H	H	A	B	A	A	A	A	A	B	A	A	A	A	B	A	B	B	B	B	A	B	B	A	B	B	A	A	B	B	B	A	A
99	UASBS-185		A	A	A	B	A	H	H	-	B	A	A	A	-	-	H	H	H	-	H	-	A	H	H	H	-	-	A	A	-	H	H	H	-	A	B	H	H	H	A	A	B	B	A	A	A	B	B
100	UASBS-187		A	A	H	A	B	A	A	B	B	A	H	H	H	H	H	A	A	H	H	A	A	A	A	B	A	A	A	H	H	B	A	A	A	-	A	B	B	A	B	B	A	A	B	B	B	A	A
101	UASBS-188		H	H	B	A	B	A	A	B	B	A	A	A	B	B	A	B	H	B	A	A	H	A	A	-	H	B	B	H	H	H	H	H	H	B	A	B	H	H	B	H	B	H	H	-	H	A	H
102	UASBS-189		B	B	B	A	B	A	A	B	B	A	H	H	H	H	H	H	H	H	H	-	H	H	H	H	H	B	B	B	A	B	A	A	A	A	B	A	A	B	A	A	B	B	A	A	A	B	B
103	UASBS-191		H	H	H	H	B	A	H	-	-	H	B	B	H	H	B	-	A	H	A	A	A	-	A	B	H	H	H	H	-	H	H	H	H	H	B	H	H	-	-	B	A	A	B	B	H	H	H
104	UASBS-192		H	A	A	B	H	H	H	H	H	H	H	H	H	H	-	-	H	B	A	A	A	A	A	B	A	A	A	H	H	H	H	H	H	-	-	A	-	-	H	H	H	A	H	B	H	H	H
105	UASBS-194		A	A	H	H	H	-	B	A	A	H	B	B	A	A	B	A	A	A	B	B	B	B	B	A	B	B	B	A	B	A	-	-	B	B	A	B	B	A	B	B	A	A	B	B	B	B	B
106	UASBS-195		A	A	-	H	H	A	A	B	B	A	A	A	H	A	-	A	A	-	H	-	H	-	H	A	B	-	H	H	-	H	H	H	H	-	-	H	H	H	-	H	-	H	H	H	A	H	-
107	UASBS-197		H	H	H	H	H	H	H	H	H	H	H	H	H	H	H	H	A	H	H	H	H	H	H	H	H	B	B	B	A	B	H	H	H	H	H	A	A	B	A	H	H	H	H	A	A	B	B
108	UASBS-198		H	-	A	B	A	A	A	B	B	A	A	A	B	B	A	B	B	B	A	A	A	A	A	B	B	-	H	H	-	H	H	B	B	H	H	H	H	H	-	H	H	H	H	H	A	A	A
109	UASBS-200		H	H	H	A	B	A	A	B	H	H	-	H	H	-	-	A	A	-	H	A	A	A	A	B	A	-	-	H	-	H	H	H	H	H	H	B	B	A	B	B	A	A	B	B	B	A	A
110	UASBS-201		H	H	H	H	H	-	H	-	-	-	H	-	H	H	H	H	H	H	B	B	B	B	B	A	B	B	B	-	A	B	H	H	H	B	A	H	H	H	-	-	B	B	H	-	H	A	H
111	UASBS-203		A	A	A	B	A	B	B	A	A	B	-	H	H	H	H	H	-	B	A	A	A	H	-	B	H	-	H	H	A	B	A	A	A	A	B	H	H	-	-	B	A	A	B	B	-	H	-
112	UASBS-204		-	H	-	H	H	H	B	A	A	B	B	B	H	H	H	-	H	B	-	-	-	H	H	-	H	H	H	H	H	A	B	B	B	H	H	B	B	H	H	H	-	-	H	H	-	B	B
113	UASBS-205		B	B	B	H	-	H	H	H	H	H	H	H	H	H	H	-	-	-	-	H	H	H	-	H	H	-	H	H	A	B	A	A	A	B	A	H	H	-	H	A	B	B	A	A	A	B	B
114	UASBS-206		B	B	B	H	A	B	B	A	A	B	B	B	A	A	B	A	A	A	B	B	B	B	B	A	H	H	H	H	A	B	A	A	A	H	H	H	H	H	B	B	A	A	B	B	B	A	A
115	UASBS-207		H	H	A	B	A	B	B	A	A	B	B	B	A	H	H	H	H	H	H	-	H	H	H	-	H	H	H	H	B	H	H	B	B	A	B	B	-	H	-	H	-	A	H	H	A	H	-
116	UASBS-208		A	A	A	B	A	B	B	A	A	B	B	B	A	A	B	A	A	-	H	-	H	H	H	H	H	-	-	H	-	H	H	H	H	H	H	H	H	H	B	H	B	H	H	H	H	-	H
117	UASBS-209		H	H	A	H	H	H	H	H	H	H	H	H	B	B	A	B	B	H	H	H	H	H	H	B	H	H	H	H	H	B	A	A	A	B	A	B	H	H	H	H	H	A	H	H	H	H	H
118	UASBS-212		B	B	-	H	H	H	H	-	H	H	H	-	H	-	-	H	H	B	A	A	A	A	A	B	A	H	H	H	-	H	H	H	H	-	-	H	H	H	H	H	H	H	H	H	-	H	-
119	UASBS-214		-	H	H	H	H	H	B	A	A	B	B	B	H	H	H	H	H	A	B	B	B	B	B	H	H	-	H	H	A	-	H	H	H	A	B	H	H	H	-	H	-	H	H	H	A	H	H
120	UASBS-217		B	B	B	A	B	A	A	B	H	-	H	-	H	-	-	H	H	-	-	-	H	A	A	B	A	A	A	A	B	A	B	B	B	B	A	B	B	A	H	B	A	A	B	-	H	B	B
121	UASBS-218		A	A	A	B	A	B	B	A	A	H	B	-	H	H	H	-	H	-	H	H	H	H	-	H	H	H	H	H	-	H	H	H	H	H	H	B	B	A	B	B	A	A	H	H	H	H	H
122	UASBS-222		B	B	B	A	B	A	A	B	B	A	A	A	H	H	H	H	B	B	A	A	A	A	A	B	A	A	A	A	-	-	H	H	H	B	A	B	B	A	B	B	A	A	H	-	H	H	H
123	UASBS-224		A	A	A	B	-	H	H	H	H	H	H	H	H	-	A	H	B	A	-	B	-	B	-	A	H	B	B	B	A	B	A	A	A	H	H	A	-	-	-	A	B	B	A	A	A	B	B
124	UASBS-225		-	A	A	B	A	B	B	A	A	B	B	B	A	A	B	A	A	B	A	A	A	A	A	B	A	H	H	H	-	-	H	-	B	-	A	B	B	A	B	B	A	A	H	H	H	H	H
125	UASBS-228		H	-	-	B	H	B	B	A	A	B	B	B	A	A	B	A	A	H	H	H	H	-	-	-	A	A	A	H	-	-	H	H	H	H	H	A	H	H	H	H	-	-	H	H	H	A	A
126	UASBS-230		H	H	A	B	H	A	A	B	B	A	A	A	B	B	A	H	H	H	H	-	A	H	-	-	B	B	B	B	A	B	-	A	A	H	-	H	H	H	-	H	H	A	H	B	H	B	B
127	UASBS-235		A	A	A	B	A	B	B	A	A	B	B	B	A	A	H	H	-	H	H	-	H	H	H	H	H	B	H	A	-	H	H	H	H	B	A	H	H	H	B	H	H	A	A	A	A	H	H
128	UASBS-237		B	H	H	A	B	A	A	-	-	A	-	A	H	-	A	-	B	-	H	-	-	H	H	H	B	B	-	-	A	H	H	H	H	H	-	A	A	B	-	A	B	B	A	-	A	H	H
129	UASBS-238		B	H	-	A	B	-	H	-	-	-	-	H	B	B	A	B	B	B	A	A	A	A	A	B	H	A	A	A	-	H	H	A	A	H	-	B	B	A	B	B	A	A	H	-	H	A	A
130	UASBS-239		H	H	A	B	A	B	B	A	H	H	H	H	H	H	H	H	H	-	-	H	H	H	-	B	H	H	H	H	H	A	B	B	B	B	A	A	-	-	-	A	B	B	A	A	A	B	B
131	UASBS-240		-	H	H	H	H	H	H	H	-	H	A	A	H	H	-	H	B	-	H	H	H	H	H	-	H	-	H	H	H	H	H	H	H	B	A	A	H	H	-	A	B	B	A	A	A	H	H
132	UASBS-241		-	A	A	B	A	B	B	A	A	B	H	H	H	H	H	-	-	A	B	B	B	B	B	A	B	B	B	B	A	B	A	A	A	B	A	A	A	B	A	A	B	B	A	A	A	H	H
133	UASBS-242		B	B	B	A	B	A	A	B	B	A	H	H	A	A	B	A	A	H	H	H	H	H	H	H	H	H	H	H	A	B	A	A	A	H	-	B	H	H	H	B	A	A	H	-	H	H	H
134	UASBS-244		A	A	A	B	H	-	H	A	A	H	B	B	H	H	H	H	-	B	A	A	-	A	A	H	H	H	-	B	H	H	H	H	H	H	-	A	A	B	A	H	B	-	A	-	A	B	B
135	UASBS-245		H	-	-	H	B	A	-	B	-	A	-	A	B	-	A	-	B	B	H	H	H	H	H	-	-	B	-	H	-	A	B	B	B	H	-	A	H	H	B	B	-	A	H	H	H	H	H
136	UASBS-246		B	B	B	A	B	A	A	B	B	H	-	H	H	H	-	H	-	A	-	B	B	B	-	A	B	B	B	H	A	B	A	A	A	B	A	A	-	B	-	A	B	B	A	H	-	A	A
137	UASBS-248		H	H	H	H	-	A	A	B	B	A	A	A	H	B	A	B	B	-	B	H	H	H	H	H	H	-	H	H	-	H	H	H	H	A	B	A	A	B	A	H	B	A	H	H	H	H	-
138	UASBS-250		B	B	B	A	B	A	A	B	-	H	B	B	B	H	H	H	-	A	B	B	B	B	B	A	B	B	B	B	A	-	H	H	H	B	A	B	-	-	H	H	H	H	H	H	A	H	H
139	UASBS-251		A	A	A	B	A	B	B	A	A	B	-	A	-	B	A	B	B	A	B	B	B	B	B	A	H	-	A	A	B	A	B	H	-	B	A	A	H	H	-	H	-	-	H	H	H	B	B
140	UASBS-252		H	H	-	B	-	H	H	-	B	A	A	A	B	B	A	B	B	B	A	A	H	A	A	B	A	A	A	A	B	A	B	B	B	H	H	-	H	H	-	H	-	H	H	H	A	B	B
141	UASBS-253		A	A	A	B	A	H	H	H	H	H	H	H	H	H	H	H	A	A	B	B	B	B	B	A	B	B	B	B	A	B	A	A	A	H	-	A	A	H	H	H	H	A	H	-	H	H	-
142	UASBS-255		A	A	A	B	A	B	B	A	A	B	B	B	A	H	H	-	A	B	-	-	A	H	-	B	B	B	B	B	A	H	H	H	H	A	B	H	H	H	H	H	-	H	H	H	A	B	B
143	UASBS-256		H	H	-	H	H	H	H	H	H	H	H	H	H	H	H	H	H	H	H	H	-	H	H	H	H	-	H	H	-	-	H	H	H	H	H	A	A	B	A	A	B	B	A	A	A	B	B
144	UASBS-257		-	B	B	A	B	A	A	B	B	A	A	A	B	B	A	B	B	H	B	H	H	H	H	H	H	-	A	H	A	B	-	H	-	B	A	A	A	B	A	H	H	-	H	H	H	-	H
145	UASBS-258		H	H	-	H	B	A	A	B	B	A	A	A	B	B	A	B	B	H	H	H	H	H	H	H	H	H	H	A	B	A	B	B	B	A	B	-	H	-	-	-	B	-	H	H	-	H	-
146	UASBS-259		A	A	A	H	H	H	B	A	-	H	B	-	-	A	B	A	A	A	-	B	B	B	B	A	B	B	B	B	A	B	A	A	A	B	A	H	H	H	H	H	H	H	H	H	H	H	H
147	UASBS-260		A	A	A	H	H	H	-	A	H	H	B	-	H	H	-	-	-	A	B	B	B	B	B	A	B	-	-	A	H	H	H	A	A	B	A	H	H	H	-	H	H	H	B	B	B	A	A
148	UASBS-262		-	-	H	H	H	H	H	H	H	H	H	H	H	H	H	-	H	-	H	H	H	-	H	-	B	B	H	B	A	B	A	A	A	H	H	A	A	B	A	H	B	-	H	-	H	H	H
149	UASBS-265		H	H	A	B	A	B	B	A	H	H	H	H	H	-	H	H	H	B	A	A	-	A	A	B	A	A	A	H	A	B	-	A	-	B	A	B	B	A	B	B	A	A	H	H	H	H	H
150	UASBS-266		B	B	B	A	B	A	A	B	H	H	B	H	B	B	A	B	B	H	H	H	B	H	H	H	H	-	H	H	H	H	H	H	H	-	A	A	H	-	-	H	H	A	-	-	H	B	B
151	UASBS-268		A	A	A	B	A	B	B	A	A	B	B	B	A	A	B	A	A	A	B	H	-	H	H	H	H	H	H	-	H	H	H	B	B	H	H	H	-	-	-	H	H	A	B	B	B	H	-
152	UASBS-269		B	H	H	H	H	H	H	H	H	H	H	H	B	B	A	B	B	H	H	-	H	H	H	A	H	-	H	H	A	B	A	A	A	A	B	A	A	B	A	A	B	B	A	A	A	B	B
153	UASBS-270		H	H	-	H	-	-	H	-	-	-	H	-	H	-	-	H	H	A	B	B	B	B	B	A	B	B	B	H	-	-	H	H	H	A	B	H	A	B	A	A	B	B	A	A	-	B	B
154	UASBS-271		B	B	H	H	H	B	B	A	A	B	H	H	H	H	H	H	H	-	H	H	H	-	H	A	B	H	H	H	A	B	A	A	A	H	-	A	A	B	A	H	-	A	H	H	A	H	-
155	UASBS-272		A	A	A	B	A	B	B	A	A	B	B	B	A	A	B	A	A	A	B	B	B	B	B	A	B	-	H	H	-	H	H	-	-	B	A	H	H	H	-	H	H	-	H	-	H	-	H
156	UASBS-274		A	A	A	B	A	B	B	A	H	H	-	H	B	B	A	B	B	B	A	A	A	A	A	B	A	A	A	A	B	A	B	B	B	H	-	A	A	B	A	H	B	-	H	H	A	-	B
157	UASBS-276		A	A	A	H	H	H	H	A	A	H	B	-	H	A	-	A	B	-	H	H	H	A	A	B	A	A	A	A	B	A	B	B	B	B	A	A	-	-	-	A	B	B	-	A	A	B	B
158	UASBS-279		-	A	A	A	H	H	H	B	A	B	B	B	A	A	B	A	A	-	H	H	-	H	H	H	B	-	H	B	A	B	A	A	A	H	-	A	A	B	-	H	A	-	B	B	B	A	A
159	UASBS-283		H	A	A	B	A	B	B	A	H	H	H	H	H	H	H	H	H	H	H	A	A	A	A	B	A	-	H	H	-	H	A	A	A	H	-	B	B	A	B	B	A	A	H	H	H	H	H
160	UASBS-286		B	B	B	A	B	H	H	H	H	H	-	H	H	H	H	H	A	A	B	B	B	B	B	A	B	B	H	H	H	H	H	H	H	B	A	H	H	H	H	A	B	B	A	H	A	H	B
161	UASBS-287		A	A	A	B	A	B	B	A	A	B	A	A	B	B	A	B	B	B	A	A	-	A	A	B	A	A	A	A	H	B	A	A	A	B	A	H	H	H	H	B	A	A	B	B	B	H	H
162	UASBS-289		A	A	-	H	H	H	H	H	B	A	A	A	B	B	A	B	B	B	A	A	A	A	A	B	A	A	A	A	B	A	B	B	B	B	A	H	H	H	H	H	A	A	B	B	B	A	A
163	UASBS-290		H	H	A	A	B	A	A	B	H	H	H	H	B	B	A	B	H	B	A	A	A	A	A	B	A	H	H	H	-	H	H	H	H	H	H	H	H	H	A	H	H	A	H	H	H	-	H
164	UASBS-292		A	A	A	B	H	H	H	H	H	H	H	H	H	H	-	-	H	H	H	H	H	-	H	H	H	-	H	A	B	H	H	H	H	H	-	B	B	A	H	-	B	H	H	H	A	A	A
165	UASBS-294		A	A	A	B	A	B	B	A	A	B	B	B	A	A	B	A	H	B	A	A	A	A	A	B	A	A	A	H	B	H	H	H	H	H	-	H	-	-	B	A	B	B	A	A	A	H	H
166	UASBS-295		H	H	A	H	B	H	H	H	A	B	B	B	A	A	B	A	A	H	H	H	H	H	H	H	H	A	A	A	B	A	B	A	A	H	H	A	A	B	A	A	B	B	A	A	A	B	B
167	UASBS-296		H	H	H	H	H	H	H	H	A	B	B	B	A	A	B	A	A	A	B	B	B	H	H	H	H	-	H	H	A	B	A	A	A	A	B	H	-	-	B	-	H	A	A	A	A	B	-
168	UASBS-298		H	-	A	H	H	-	B	A	-	B	B	-	H	H	H	H	H	B	A	A	A	A	A	B	A	A	A	A	B	A	B	B	B	B	A	B	B	A	B	B	A	A	B	B	B	A	-
169	UASBS-301		H	H	H	H	H	B	B	H	H	H	H	H	B	-	-	H	H	H	H	-	H	H	H	-	-	-	H	H	-	H	H	A	A	H	-	H	H	H	-	H	H	-	H	-	H	H	H
170	UASBS-302		-	-	-	-	-	-	-	-	-	-	-	-	-	-	-	-	-	-	-	-	-	-	-	-	-	-	-	-	-	-	-	-	-	-	-	-	-	-	-	-	-	-	-	-	-	-	-
171	UASBS-303		H	-	A	B	H	-	B	-	A	-	B	-	H	H	-	-	H	H	H	H	H	B	H	-	B	-	H	H	-	H	H	H	H	H	-	-	-	B	-	-	H	H	H	H	-	H	H
172	UASBS-309		A	A	A	B	A	B	B	A	A	B	B	B	A	A	B	A	A	A	B	B	B	-	H	H	H	H	A	A	B	H	H	H	-	H	-	H	A	B	A	A	B	B	A	A	A	B	B
173	UASBS-310		A	A	H	H	H	H	H	H	A	B	B	B	A	A	B	A	A	A	-	H	H	H	H	H	H	-	H	H	H	-	H	H	H	-	-	A	-	-	-	-	B	-	-	H	-	H	H
174	UASBS-311		A	A	A	B	A	B	B	A	A	B	B	B	H	H	-	-	A	A	B	B	B	B	-	A	H	B	H	H	-	-	H	H	H	A	B	A	A	B	A	H	B	H	H	H	A	H	-
175	UASBS-314		A	A	A	B	A	B	B	A	A	B	B	B	A	A	B	A	A	H	H	B	B	B	B	A	B	B	B	B	A	B	A	A	A	H	-	H	B	A	B	B	A	A	B	B	B	A	H
176	UASBS-315		B	B	B	H	A	B	B	A	A	B	B	B	A	A	B	A	A	H	H	H	H	H	H	H	H	-	H	B	A	B	A	A	A	H	H	-	H	H	H	H	-	-	H	H	H	H	H
177	UASBS-317		H	-	B	A	B	A	A	B	B	A	H	H	B	-	A	-	-	H	H	H	-	H	H	B	A	-	H	B	A	B	A	A	A	A	B	A	A	B	A	A	B	B	A	A	A	B	B
178	UASBS-319		H	H	A	B	A	B	B	A	A	B	B	B	H	H	H	H	A	H	H	A	A	A	A	H	H	H	H	H	H	H	H	A	A	A	B	H	H	-	B	-	B	-	A	A	A	B	B
179	UASBS-320		B	H	B	A	B	A	A	B	-	H	B	B	A	A	B	A	A	H	H	H	H	H	H	B	A	A	A	A	B	A	B	B	B	H	H	B	B	A	B	B	A	A	H	-	H	A	H
180	UASBS-321		H	H	-	H	H	-	H	H	-	-	-	A	B	-	-	H	H	H	H	-	H	A	A	B	A	H	H	H	H	H	H	H	H	H	A	H	H	H	H	H	B	H	B	B	-	H	H
181	UASBS-322		B	-	H	B	-	-	B	A	H	H	-	H	H	H	H	H	A	A	B	B	B	H	H	H	A	A	A	A	B	A	B	B	B	B	A	H	H	H	-	B	A	A	B	B	B	A	A
182	UASBS-324		H	H	-	H	H	H	H	H	-	H	B	B	A	A	B	A	-	B	A	A	A	A	A	B	A	A	A	A	B	A	B	H	H	B	A	H	H	B	A	H	A	A	H	-	H	B	B
183	UASBS-327		H	-	H	H	-	H	H	B	B	A	A	A	B	B	A	B	H	H	H	-	-	H	-	B	H	H	H	H	A	B	H	H	H	H	H	-	H	H	-	A	B	-	B	B	B	A	A
184	UASBS-329		H	A	-	B	H	-	-	H	A	H	H	H	B	B	A	B	B	B	A	A	A	-	A	-	A	A	A	A	B	H	H	H	H	A	-	H	H	H	-	B	A	A	B	-	-	A	A
185	UASBS-330		H	H	-	B	H	H	-	H	H	H	-	H	H	H	H	H	A	H	-	A	A	A	A	-	A	-	H	-	H	H	H	H	A	H	H	H	H	-	-	A	B	B	A	A	A	A	H
186	UASBS-331		-	A	A	B	A	B	-	A	A	B	B	B	H	A	B	A	A	A	B	B	B	H	B	A	H	A	A	A	B	H	H	A	A	H	-	-	B	-	-	H	B	H	H	H	H	-	B
187	UASBS-332		H	H	H	H	H	-	-	H	H	H	H	H	B	-	A	-	H	H	H	H	-	-	A	-	A	A	A	A	B	B	A	A	A	H	-	-	H	-	-	H	H	H	H	H	H	H	H
188	UASBS-335		H	A	H	B	H	H	-	H	H	H	-	H	H	H	B	-	A	A	-	-	H	-	H	-	H	H	A	H	H	H	H	H	B	-	-	B	-	H	-	B	-	A	H	H	H	A	H
189	UASBS-338		H	B	-	-	-	A	-	H	H	H	H	H	B	B	A	B	B	B	A	A	A	A	A	-	H	B	H	B	A	B	A	A	A	H	-	B	B	A	H	A	B	B	A	A	A	A	H
190	UASBS-342		H	H	H	-	A	B	-	A	A	B	H	H	B	B	A	-	H	H	H	-	-	H	H	-	H	-	H	H	H	-	H	H	B	H	-	-	H	H	-	H	H	-	H	H	H	A	-
191	UASBS-343		H	B	B	A	B	A	-	B	B	A	A	A	B	B	A	B	H	-	H	H	A	-	A	-	H	H	A	A	H	H	H	H	-	-	-	A	A	B	-	A	B	B	A	A	A	-	H
192	UASBS-345		-	B	H	H	B	A	-	B	H	A	-	A	H	A	B	A	A	-	H	-	H	H	H	-	A	A	A	A	B	A	-	-	A	H	H	H	A	H	-	B	H	A	B	H	H	A	H
193	UASBS-346		H	H	H	-	-	H	-	H	H	H	H	H	B	B	A	B	B	B	A	-	A	H	H	-	A	A	A	A	B	A	B	B	B	B	A	B	H	H	-	-	B	B	A	A	A	B	B
194	UASBS-347		H	-	H	B	-	-	-	H	-	H	B	B	H	H	H	H	-	-	A	-	A	A	A	-	H	-	A	A	H	H	H	A	A	H	-	A	A	B	-	H	A	A	B	-	H	A	A
195	UASBS-348		H	H	-	H	H	H	-	H	A	B	B	B	-	A	B	-	A	H	H	H	-	H	H	-	H	H	H	H	-	H	H	H	H	A	B	-	H	-	-	H	H	H	H	H	A	A	A
196	UASBS-351		H	A	-	B	A	B	-	H	H	H	A	A	H	-	H	H	H	A	B	B	B	H	H	-	-	-	H	H	-	H	H	-	-	A	B	A	A	B	-	H	H	H	H	H	H	B	B
197	UASBS-352		-	-	H	-	A	-	-	A	H	H	-	H	H	H	H	H	H	B	A	A	A	A	A	-	A	A	A	H	B	A	B	B	B	H	-	B	B	A	H	B	A	A	B	B	-	A	A
198	UASBS-353		H	H	H	-	H	B	-	A	A	B	B	B	H	A	B	A	A	A	B	B	B	B	B	-	A	-	A	H	-	B	A	A	A	-	-	A	A	B	-	A	B	B	H	H	-	H	-
199	UASBS-354		H	-	H	H	H	H	-	H	-	H	H	H	H	A	B	A	A	A	B	-	A	-	A	-	A	A	A	A	B	B	A	A	A	H	-	A	H	H	-	H	H	-	H	H	-	H	-
200	UASBS-355		-	A	H	B	-	-	-	A	A	B	B	B	H	B	A	-	H	H	H	H	-	H	H	-	A	A	A	A	B	A	B	B	B	H	-	A	A	B	-	H	-	A	A	A	A	H	H
201	UASBS-356		H	A	-	B	A	B	-	A	A	B	B	B	-	A	B	A	A	H	H	H	-	-	H	-	B	B	H	B	A	B	A	A	A	A	B	A	B	H	-	H	H	-	H	H	H	H	H
202	UASBS-357		H	H	H	H	H	H	-	H	-	H	H	H	H	H	H	-	A	-	-	-	H	A	A	-	A	A	A	H	-	-	H	-	-	B	A	B	B	A	-	B	A	A	B	B	-	A	A
203	UASBS-362		H	A	A	B	A	B	-	A	A	B	B	B	H	H	H	H	A	A	B	B	B	B	B	A	B	B	H	B	A	B	A	A	A	H	H	H	-	H	-	H	-	A	H	H	H	B	B
204	UASBS-363		H	B	B	A	B	A	-	-	-	-	H	-	H	H	H	H	B	H	H	-	H	H	H	-	-	-	A	B	A	B	A	A	A	-	-	A	-	-	-	-	-	H	H	H	-	H	H
205	UASBS-364		-	-	-	-	-	-	-	-	-	-	-	-	-	-	-	-	-	-	-	-	-	-	-	-	-	-	-	-	-	-	-	-	-	-	-	-	-	-	-	-	-	-	-	-	-	-	-
206	UASBS-365		H	H	H	B	A	B	-	A	H	H	H	H	H	H	H	H	B	B	A	A	A	A	A	-	B	B	H	B	A	B	A	A	A	H	-	B	A	B	A	A	H	A	H	H	H	A	A
207	UASBS-367		H	H	H	H	H	H	-	H	H	H	H	H	B	H	A	B	B	B	A	A	A	A	A	-	A	A	A	A	A	B	-	-	A	H	-	H	B	H	-	H	-	A	H	H	H	-	H
208	UASBS-371		H	H	H	H	H	H	-	H	H	H	H	H	H	H	H	H	A	H	-	-	H	H	H	-	H	-	-	H	A	-	B	B	B	A	B	H	B	-	-	H	H	H	H	H	H	H	H
209	UASBS-372		H	H	H	B	A	-	-	A	H	H	-	H	H	H	H	H	H	-	-	-	-	A	A	-	H	-	A	H	H	H	H	H	H	A	B	B	H	-	-	H	B	-	-	-	A	H	H
210	UASBS-375		-	A	A	B	A	B	-	A	A	B	B	B	H	H	H	-	A	H	-	-	A	A	A	-	A	A	A	-	H	H	H	H	H	B	A	A	A	B	A	A	B	B	A	A	A	H	B
211	UASBS-380		H	H	H	H	H	H	-	H	H	H	-	-	B	-	A	-	-	H	H	-	H	H	H	A	B	B	-	H	B	A	B	B	B	A	B	A	A	B	A	A	B	B	A	A	A	B	B
212	UASBS-381		H	H	A	B	A	B	-	A	A	B	B	B	H	H	H	H	B	A	B	B	B	H	H	-	A	A	A	A	B	A	B	B	B	-	-	H	B	A	-	A	B	-	-	A	A	B	B
213	UASBS-382		H	H	H	H	H	B	-	B	B	A	A	A	B	B	A	B	B	B	A	A	A	A	A	-	H	H	A	H	-	H	H	-	B	H	H	H	H	H	-	B	A	A	B	B	-	-	B
214	UASBS-383		H	A	A	B	A	B	-	A	A	H	H	H	H	H	-	H	H	-	-	B	H	-	H	A	B	B	-	B	A	A	B	B	B	A	B	A	A	B	A	A	B	B	A	A	A	B	B
215	UASBS-384		H	A	A	B	A	B	-	A	A	B	B	B	-	A	B	-	A	B	A	A	A	A	A	-	A	A	A	H	A	B	A	A	A	H	H	H	H	H	-	H	H	H	H	H	-	H	H
216	UASBS-386		H	H	-	-	H	A	-	-	B	A	A	A	H	H	H	H	B	H	H	-	-	H	H	-	-	-	H	H	A	H	H	A	A	A	B	B	-	H	-	H	H	A	B	B	-	A	A
217	UASBS-389		H	-	-	B	A	B	-	A	B	A	A	A	B	B	A	B	B	H	H	H	-	-	A	-	H	-	A	A	B	-	H	-	B	B	A	B	B	H	-	H	H	A	H	H	H	H	-
218	UASBS-390		H	B	B	A	B	A	-	B	B	A	H	H	H	A	B	A	B	B	A	A	A	A	A	-	A	A	A	H	-	H	H	H	H	H	H	A	A	B	-	H	H	-	H	H	H	-	H
219	UASBS-391		H	A	B	H	H	-	-	B	B	A	A	A	H	H	B	-	A	H	H	-	-	A	A	-	A	A	A	A	-	A	B	B	B	H	-	H	H	B	A	H	-	A	H	B	-	A	A
220	UASBS-393		H	B	H	B	A	B	H	A	A	B	B	B	H	-	-	-	A	A	B	B	B	B	B	A	B	-	H	H	A	H	H	H	H	H	H	-	-	H	-	B	A	A	B	B	-	A	A
221	UASBS-396		H	H	A	B	A	B	-	A	A	B	B	B	B	B	A	B	H	H	H	-	H	-	-	-	B	B	-	B	A	B	A	A	A	H	H	A	A	B	A	A	B	B	A	A	A	A	H
222	UASBS-400		H	A	B	A	H	H	-	H	H	H	H	H	H	H	H	H	-	B	A	A	A	A	A	-	A	A	A	A	B	A	B	B	B	H	-	-	H	-	-	A	B	B	H	H	H	B	B
223	UASBS-402		H	B	B	A	B	A	-	-	B	A	A	A	-	B	A	-	A	A	H	A	A	A	A	-	A	A	A	A	B	A	B	B	B	H	-	H	H	H	-	H	H	H	H	-	A	A	A
224	UASBS-403		H	B	B	A	B	A	-	B	A	B	B	-	H	H	-	-	H	H	H	-	-	H	-	-	H	-	H	H	A	-	H	H	H	B	A	H	H	H	-	H	H	H	H	H	-	B	B
225	UASBS-404		H	B	B	A	-	H	-	H	H	H	H	H	B	B	A	B	B	A	B	B	-	-	B	A	B	B	H	B	A	-	H	H	H	B	A	H	-	H	-	H	B	B	A	A	A	B	B
226	UASBS-405		H	H	-	H	H	A	-	B	H	H	B	-	H	H	H	H	H	A	H	-	-	H	H	-	H	-	-	H	A	B	-	-	-	B	A	B	H	H	-	H	B	-	H	-	-	B	B
227	UASBS-406		H	B	H	H	H	H	-	H	H	H	H	H	H	A	H	H	-	H	H	-	H	H	H	A	-	-	H	A	B	B	A	A	A	H	H	H	-	H	-	H	-	A	H	B	-	H	B
228	UASBS-408		H	A	H	H	H	H	-	H	H	H	H	H	H	H	H	H	A	B	A	A	A	A	A	-	H	-	H	H	A	B	A	A	A	A	B	B	B	A	-	B	A	A	B	B	-	H	B
229	UASBS-413		H	A	-	B	A	B	-	A	A	B	B	B	-	H	H	-	A	B	A	A	A	A	A	-	A	A	A	A	B	H	H	H	H	A	B	H	B	H	-	H	H	H	B	B	-	H	H
230	UASBS-417		H	H	H	B	-	-	-	H	H	H	B	B	A	A	-	H	H	B	A	A	A	A	A	-	A	A	A	A	-	B	A	A	A	H	H	A	H	H	-	B	A	A	H	H	-	-	B
231	UASBS-418		H	H	H	H	H	-	-	A	A	B	-	H	H	H	H	H	A	A	B	B	B	-	B	A	B	B	H	-	A	B	A	H	H	H	H	H	-	H	-	H	H	H	H	H	-	B	B
232	UASBS-419		-	A	H	H	H	H	-	H	-	H	B	-	B	B	A	B	B	H	-	-	-	-	-	-	-	B	-	H	A	-	H	H	H	B	A	H	H	H	-	H	H	H	H	H	-	B	B
233	UASBS-423		-	A	A	B	A	H	-	H	A	-	B	B	-	A	B	A	A	-	H	H	-	H	-	-	H	H	-	H	-	-	H	A	-	H	-	A	H	-	-	H	H	H	H	-	A	-	H
234	UASBS-424		-	A	-	B	A	H	-	-	A	H	B	B	H	A	B	A	A	H	H	H	-	-	H	A	B	-	H	H	-	-	H	A	-	H	-	A	A	B	-	H	A	A	B	-	-	A	A
235	UASBS-426		H	H	B	A	B	A	-	B	-	A	A	A	B	B	A	B	B	B	A	A	A	A	A	-	A	A	A	A	B	A	B	A	A	H	H	A	A	B	A	A	B	B	A	A	A	B	B
236	UASBS-427		H	-	A	B	H	H	-	B	-	H	B	A	-	B	A	-	H	B	A	A	A	A	A	-	A	A	A	A	B	H	H	H	H	A	B	H	A	B	A	A	B	B	H	H	H	A	H
237	UASBS-431		-	A	-	H	H	H	-	H	B	A	A	A	B	B	A	B	B	H	B	B	B	B	B	A	H	H	-	H	B	A	B	B	B	A	B	H	H	H	-	A	B	B	A	H	H	-	H
238	UASBS-433		H	A	A	B	A	B	-	H	B	A	A	A	B	B	A	B	H	B	A	A	A	A	A	-	A	A	A	A	B	H	H	H	H	B	A	H	H	H	A	A	B	B	H	H	-	-	H
239	UASBS-442		H	B	B	H	H	H	-	A	-	B	B	B	H	H	H	-	-	H	H	H	-	H	H	-	B	B	H	B	A	B	A	A	A	B	A	H	B	A	-	B	A	A	B	B	-	A	H
240	UASBS-451		H	A	-	H	H	H	-	H	H	H	H	H	-	-	-	H	H	-	-	A	A	A	A	-	-	-	A	A	-	A	B	B	B	H	-	A	A	B	A	A	B	B	A	A	A	B	B
241	UASBS-452		H	A	-	B	A	B	-	A	A	B	B	B	H	H	H	H	-	A	B	B	-	B	B	A	B	A	A	A	B	A	B	B	B	B	A	B	B	A	-	B	A	A	B	B	-	A	A
242	UASBS-453		H	H	H	H	A	B	-	H	-	-	B	-	H	B	A	B	B	B	A	-	A	A	A	-	A	A	A	A	B	A	B	B	B	H	H	B	B	A	-	H	H	H	H	H	-	A	H
243	UASBS-468		H	-	-	B	A	-	-	H	H	H	H	H	-	-	A	H	H	H	H	A	A	A	A	-	A	A	A	A	B	A	B	B	B	A	B	-	B	-	-	H	H	H	H	H	-	A	A
244	UASBS-469		H	H	H	H	H	-	H	H	B	A	-	A	B	B	A	B	B	A	B	B	-	H	B	A	B	B	-	B	A	B	A	A	A	H	H	A	-	B	-	H	H	-	H	H	-	A	A
245	UASBS-473		H	-	B	H	H	A	-	A	A	B	B	B	H	A	B	-	H	B	A	A	A	A	A	-	H	-	H	H	-	H	H	H	H	H	-	A	A	B	-	B	A	A	B	-	-	-	H
246	UASBS-474		H	H	H	H	H	H	-	H	H	H	B	B	A	A	B	A	A	B	A	A	A	A	A	-	H	A	A	A	B	H	H	H	H	B	A	H	-	H	-	H	H	A	H	H	-	H	H
247	UASBS-476		H	H	H	H	H	-	-	H	-	A	A	A	B	B	A	B	B	A	B	B	H	B	-	A	B	B	H	H	B	A	B	B	B	H	H	B	A	B	A	A	B	B	A	A	A	-	H
248	UASBS-477		H	B	B	H	H	H	-	H	A	B	B	B	H	A	B	A	A	A	B	B	-	B	B	A	B	B	H	H	A	B	A	A	A	B	A	A	A	B	A	H	H	-	H	H	H	A	H
249	UASBS-485		H	H	H	H	H	H	-	A	-	-	B	-	H	-	-	-	A	H	H	H	-	H	H	-	A	A	A	A	B	A	B	B	B	H	-	H	A	B	A	H	H	A	H	-	H	H	H
250	UASBS-486		H	H	-	B	H	H	-	-	H	H	H	A	B	B	A	B	B	B	A	A	A	A	A	-	A	A	A	A	B	A	B	H	H	B	-	H	H	H	-	H	H	H	A	A	A	H	B
251	UASBS-487		H	A	H	H	B	-	-	H	-	-	H	A	H	H	H	H	A	H	H	H	H	H	H	-	H	H	A	H	H	H	H	H	H	A	B	A	A	B	A	A	B	B	H	H	H	H	H
252	UASBS-491		H	B	B	A	B	A	-	B	B	A	A	A	B	B	A	B	B	B	A	A	A	A	A	-	A	A	A	A	B	-	B	B	B	-	-	A	A	B	H	H	B	-	H	H	-	A	H
253	UASBS-494		H	A	H	H	H	H	-	H	B	A	A	A	H	H	H	H	A	H	H	-	H	A	A	-	A	A	A	A	B	-	H	H	-	H	-	H	H	-	-	H	H	H	H	H	-	A	H
254	UASBS-498		H	H	H	H	H	H	-	H	H	H	H	B	-	A	B	A	A	A	B	B	-	B	B	A	B	B	-	B	H	B	A	B	B	A	B	A	A	B	-	A	B	B	A	A	A	B	B
255	UASBS-499		H	H	-	B	A	B	-	A	H	H	A	A	-	-	-	H	H	A	B	B	B	B	B	A	B	B	-	H	-	A	B	B	B	A	B	H	H	H	-	A	B	B	H	-	-	A	H
256	UASBS-500		A	A	A	B	H	H	-	A	-	H	H	H	H	-	H	H	A	-	B	B	H	H	H	-	A	A	A	-	A	-	B	B	B	H	H	A	A	B	-	-	B	B	H	-	-	A	H
257	UASBS-501		H	H	-	H	H	H	-	H	A	B	B	B	H	A	B	-	A	H	H	H	-	-	H	-	H	-	A	H	A	-	-	A	A	A	B	A	B	H	-	B	A	A	B	-	-	A	-
258	UASBS-505		H	-	-	B	A	-	-	H	-	H	H	-	B	B	A	B	B	B	A	A	A	H	H	-	H	H	H	H	A	-	-	A	-	B	A	B	B	A	-	B	A	A	H	H	-	B	B
259	UASBS-511		H	A	-	B	A	B	-	-	A	H	B	-	H	H	H	H	A	B	A	A	A	A	A	-	A	A	A	A	B	A	B	B	B	A	B	A	A	B	A	A	B	B	A	A	A	-	B
260	UASBS-515		H	H	H	B	A	B	-	A	A	B	B	B	-	A	B	A	A	A	B	B	B	B	B	-	H	H	A	H	H	H	H	-	B	-	-	H	A	B	A	A	A	A	H	H	-	A	H
261	UASBS-516		H	A	-	B	-	-	-	B	B	A	A	A	B	B	A	B	B	A	B	B	B	B	B	A	B	-	H	A	B	-	H	H	H	H	-	A	A	B	A	H	H	-	H	H	-	-	H
262	UASBS-517		H	A	-	B	H	-	-	H	-	H	B	-	H	H	-	H	B	H	H	-	H	H	H	A	B	H	A	H	B	A	B	B	B	H	H	A	A	B	A	A	-	-	H	H	H	A	A
263	UASBS-520		H	H	H	H	H	H	-	A	A	B	B	B	H	H	H	H	A	H	H	-	H	H	H	-	-	-	H	B	A	B	A	A	A	B	A	B	B	A	-	H	H	H	H	H	H	A	A
264	UASBS-524		H	B	B	A	B	A	-	B	-	H	-	H	H	H	H	H	-	A	H	H	-	H	-	-	H	H	A	H	-	H	H	H	-	H	-	H	-	H	-	H	H	-	H	-	H	H	-
265	UASBS-525		H	B	B	A	-	A	-	B	B	A	A	A	B	B	A	B	B	B	A	A	B	B	B	-	H	-	H	A	B	A	B	B	B	H	H	B	B	H	-	B	A	A	B	-	A	H	H
266	UASBS-526		H	H	H	H	H	H	-	H	H	H	H	H	B	B	A	B	H	H	H	H	-	H	H	-	B	B	H	B	A	B	A	A	A	A	B	A	H	H	-	B	A	A	B	B	-	A	A
267	UASBS-529		H	B	H	H	H	-	-	H	H	H	H	H	H	H	-	-	A	A	B	B	H	H	H	-	H	-	H	H	A	A	B	B	B	A	-	A	A	B	-	H	B	-	H	-	H	A	H
268	UASBS-531		H	H	H	H	-	-	-	A	A	-	B	B	H	A	B	A	A	A	B	B	-	H	H	-	H	H	-	A	-	B	A	A	A	A	B	B	H	H	-	A	B	B	A	A	A	B	B
269	UASBS-533		H	-	H	B	A	B	-	A	A	B	B	B	-	A	B	A	A	B	A	A	A	A	A	-	A	A	A	A	B	A	B	B	B	H	H	H	H	-	-	H	H	H	H	H	H	B	B
270	UASBS-538		-	H	H	H	-	H	-	B	H	H	H	A	H	B	A	-	H	-	H	A	A	H	H	-	H	B	B	B	A	B	A	-	H	H	-	H	-	H	-	A	B	B	A	A	A	H	B
271	UASBS-540		-	A	H	H	H	H	-	-	A	B	-	-	B	B	A	B	A	H	H	H	-	A	-	-	H	A	A	A	B	-	B	B	B	A	B	A	A	B	A	A	B	B	A	A	A	H	-
272	UASBS-541		H	A	A	B	A	B	-	A	A	B	B	B	A	A	B	A	A	H	H	H	A	-	A	-	B	B	H	A	H	H	H	-	H	-	-	A	H	-	-	H	H	H	H	H	H	A	A
273	UASBS-542		H	B	B	B	-	H	-	A	A	B	B	B	A	A	B	A	A	H	H	H	-	H	-	-	H	-	H	H	H	A	B	B	B	-	-	A	A	B	A	-	B	B	-	-	A	H	H
274	UASBS-543		-	A	-	B	H	H	-	B	B	A	A	A	H	H	H	H	B	B	A	A	A	A	A	-	A	A	A	A	-	H	H	H	B	A	B	A	A	B	-	H	H	A	H	H	H	A	A
275	UASBS-546		H	A	A	B	H	H	-	B	B	A	A	A	H	-	-	H	H	A	B	B	B	B	B	A	B	B	H	B	B	A	B	B	B	A	B	A	A	B	-	A	B	B	A	A	A	A	-
276	UASBS-548		H	H	H	H	B	A	A	-	A	B	H	H	H	H	H	A	A	H	H	H	H	H	H	-	A	A	A	A	B	H	H	H	H	H	H	A	-	B	H	H	H	A	H	H	-	H	H
277	UASBS-551		B	B	H	H	B	-	H	H	H	H	-	H	H	H	H	-	A	A	B	B	B	B	B	A	B	B	B	B	A	B	A	A	A	B	A	-	H	H	-	H	-	H	H	B	B	B	B
278	UASBS-554		A	A	A	B	A	B	B	A	A	B	B	B	-	-	-	-	H	H	H	B	-	H	H	H	H	A	A	A	B	A	B	B	B	A	B	-	-	H	H	H	A	A	B	B	B	A	A
279	UASBS-555		H	H	H	H	-	-	H	A	-	H	B	-	B	B	A	B	H	-	-	H	H	-	A	B	A	A	A	A	B	H	H	H	H	A	B	-	H	H	-	H	B	H	H	B	-	H	H
280	UASBS-559		A	A	A	B	A	B	B	A	A	B	B	B	H	H	H	H	A	H	H	H	H	H	H	-	-	A	A	H	-	H	H	-	B	A	B	-	H	H	H	H	A	A	B	B	B	-	H
281	UASBS-561		B	B	-	-	B	A	H	A	A	B	B	B	A	A	B	A	A	A	B	B	B	B	B	A	B	B	B	B	A	B	A	A	A	A	B	H	B	A	B	B	A	A	B	B	B	A	A
282	UASBS-562		A	A	B	A	B	A	H	-	H	H	B	B	A	A	B	A	A	B	A	A	A	A	A	B	A	A	A	A	B	-	H	-	B	H	H	H	-	-	B	B	A	A	H	H	-	B	B
283	UASBS-563		H	H	A	B	A	B	B	A	A	B	H	H	H	-	H	H	H	H	H	-	H	A	A	B	A	A	A	-	-	B	A	A	A	A	B	A	B	A	B	B	A	A	B	B	B	A	A
284	UASBS-565		B	B	B	H	H	H	H	H	A	B	B	B	A	A	B	A	A	A	B	B	B	B	B	A	H	-	H	H	-	B	A	A	A	H	-	A	A	B	H	H	H	A	B	B	B	H	H
285	UASBS-568		H	H	A	H	H	H	H	H	H	H	H	H	B	B	A	B	B	H	H	B	B	B	B	A	B	B	B	H	H	H	H	H	H	H	-	B	H	H	H	H	-	H	H	-	H	-	H
286	UASBS-573		B	B	H	H	H	H	H	H	H	-	-	-	H	H	A	B	A	-	H	-	H	-	H	A	-	-	H	H	-	-	H	-	H	B	A	B	B	A	B	H	B	-	-	-	A	H	H
287	UASBS-577		H	H	H	H	B	A	A	B	B	A	A	A	B	B	A	-	B	B	A	A	A	A	A	B	A	A	A	A	H	B	A	A	A	-	B	B	B	A	B	A	B	B	A	A	A	A	A
288	UASBS-578		H	-	A	B	H	-	B	A	H	H	B	-	A	A	B	H	A	A	B	B	B	B	B	-	H	B	B	H	H	A	B	B	B	H	-	B	B	A	B	H	-	H	H	H	H	B	B
289	UASBS-579		B	B	A	H	H	A	H	H	H	H	H	H	H	-	H	H	H	B	A	A	-	A	A	B	A	A	A	A	B	A	B	B	B	H	H	-	-	-	-	H	B	B	A	A	A	B	B
290	UASBS-581		B	B	B	A	B	A	H	H	-	H	B	-	H	H	H	H	H	A	-	H	H	B	-	H	H	B	H	H	-	B	-	-	-	B	A	H	H	H	-	B	A	A	B	B	B	A	A
291	UASBS-585		B	B	H	H	B	-	H	-	H	H	H	H	H	H	H	H	A	B	A	A	A	A	A	-	H	-	H	B	A	B	A	A	A	B	A	B	B	A	B	H	B	H	H	B	B	A	A
292	UASBS-587		A	A	A	H	-	A	A	B	H	H	H	H	H	A	B	A	A	H	H	H	H	H	H	H	-	B	-	B	A	B	A	H	-	A	B	A	A	B	A	A	B	B	A	A	A	B	B
293	UASBS-588		A	A	A	B	A	B	B	A	A	B	B	H	H	H	H	H	H	A	B	B	B	B	B	A	H	-	H	H	H	B	A	A	A	H	H	H	H	H	-	H	H	A	H	H	H	H	H
294	UASBS-589		H	H	H	H	H	B	B	A	A	B	B	B	A	A	B	A	A	A	B	B	B	B	B	A	B	B	B	B	A	B	A	A	A	H	-	H	H	H	A	A	B	B	A	A	A	B	B
295	UASBS-591		H	H	H	A	B	A	A	B	B	A	A	A	B	B	A	B	B	B	-	B	-	H	-	B	A	-	-	H	H	H	-	A	A	H	-	H	H	H	H	H	H	A	H	-	H	A	A
296	UASBS-592		H	H	A	H	H	-	H	A	B	A	A	A	B	B	A	B	B	B	A	A	A	A	A	B	A	A	A	A	B	A	B	B	B	B	A	B	B	A	B	B	A	A	B	B	-	B	B
297	UASBS-593		-	A	-	B	A	H	H	H	H	H	A	A	B	B	A	B	H	H	-	H	H	A	A	B	A	A	A	A	B	A	B	B	B	H	-	H	H	H	H	H	-	-	H	H	-	H	H
298	UASBS-596		B	B	B	A	B	A	A	B	B	A	A	A	B	B	A	B	B	B	A	A	-	A	A	B	A	A	A	A	B	-	B	B	B	H	H	A	A	B	A	A	B	-	A	A	A	H	-
299	UASBS-597		A	A	A	B	A	B	B	-	H	H	-	H	B	-	H	H	H	H	H	H	H	-	H	H	H	-	H	H	A	-	-	A	-	B	A	H	H	H	-	A	B	B	A	A	A	A	H
300	UASBS-598		A	A	A	H	-	H	A	B	B	A	A	A	B	B	A	B	B	B	A	A	A	A	A	B	H	H	H	H	H	H	H	H	H	H	H	A	H	-	-	H	B	H	H	H	-	B	B
301	UASBS-600		H	H	H	H	-	-	H	H	B	A	-	H	H	-	-	H	H	H	B	B	B	B	B	A	B	B	B	B	H	-	H	A	A	A	B	A	A	B	-	H	B	-	H	-	H	B	B
302	UASBS-601		H	H	A	H	B	-	H	H	-	-	-	A	H	-	H	H	H	H	H	A	-	-	A	B	A	-	A	A	B	-	B	B	B	H	H	A	A	B	A	H	H	-	H	H	A	A	A
303	UASBS-602		H	H	H	H	B	-	H	H	H	H	H	H	H	H	H	-	H	H	H	H	H	H	H	H	H	H	H	H	B	H	H	B	B	B	A	H	-	H	-	H	H	-	H	H	-	A	A
304	UASBS-605		B	B	H	H	-	-	H	H	-	A	A	A	B	B	A	B	B	-	A	A	-	A	A	B	A	A	A	H	B	A	B	B	B	H	H	B	-	-	B	B	-	A	H	-	H	A	A
305	UASBS-606		A	A	H	H	H	H	H	H	H	H	H	H	H	B	-	H	H	B	A	A	A	A	A	B	A	H	-	H	H	H	H	H	H	B	A	A	H	H	H	A	B	B	A	A	A	B	B
306	UASBS-609		A	A	H	H	H	H	H	-	-	H	-	H	H	H	H	H	A	-	H	H	H	H	H	H	H	-	H	A	B	A	B	B	B	A	B	A	A	B	A	A	B	B	A	A	A	B	B
307	UASBS-611		-	A	A	B	-	B	B	H	-	H	B	B	A	H	-	-	H	H	H	-	H	H	H	H	A	A	A	A	B	A	B	B	B	B	A	B	B	A	B	B	A	A	B	B	B	H	H
308	UASBS-612		A	A	A	B	A	B	B	A	A	B	B	H	H	B	A	B	B	B	A	A	A	A	A	B	A	A	A	A	H	B	-	A	A	H	H	A	-	-	H	B	A	A	B	B	B	A	-
309	UASBS-615		A	A	A	B	A	A	A	B	B	A	A	A	B	B	-	-	A	A	B	B	B	B	B	A	B	B	B	B	H	H	H	H	H	A	B	B	H	H	H	B	A	A	B	B	B	H	-
310	UASBS-616		H	H	H	H	H	H	-	H	A	B	B	B	A	A	B	A	A	H	H	H	H	H	H	H	H	-	H	A	B	A	B	H	H	B	A	B	B	A	-	-	H	A	H	-	H	A	H
311	UASBS-619		H	H	-	B	H	H	H	-	H	H	A	A	B	-	A	B	H	H	H	H	H	H	H	-	-	-	-	B	A	B	A	A	A	H	H	H	H	H	H	A	B	B	A	A	A	H	H
312	UASBS-620		B	B	B	A	B	-	H	H	H	H	H	H	H	H	H	H	B	B	A	A	A	A	A	B	A	A	A	A	B	H	H	H	H	H	H	B	B	A	B	B	A	A	B	B	-	A	A
313	UASBS-625		B	B	B	A	B	A	A	B	B	A	A	-	H	H	H	H	H	H	H	-	-	A	A	B	A	A	A	A	B	H	H	H	H	H	-	A	B	A	B	H	-	-	H	-	H	H	H
314	UASBS-634		B	B	B	A	-	B	B	A	-	H	B	-	B	B	A	B	B	B	A	A	-	A	A	A	B	B	H	H	-	H	H	A	A	H	H	H	H	H	H	H	H	-	H	-	H	H	H
315	UASBS-637		H	-	-	H	H	H	H	-	H	H	-	H	H	H	H	H	H	H	B	B	B	H	H	H	H	H	H	B	B	A	B	B	B	B	A	H	H	H	-	H	H	H	H	-	H	B	B
316	UASBS-638		A	A	A	B	A	B	B	A	A	B	B	B	A	A	B	H	A	B	A	A	A	A	A	B	A	A	A	A	-	H	H	H	H	A	B	A	A	B	A	A	B	B	A	A	A	H	H
317	UASBS-639		H	H	A	B	A	B	B	A	B	A	A	A	B	B	A	B	H	A	B	B	B	B	B	A	B	H	H	H	A	B	A	A	A	H	H	H	H	H	H	H	B	H	H	H	H	H	H
318	UASBS-643		B	-	H	H	B	H	H	H	H	H	H	H	B	B	A	B	B	B	A	H	H	B	-	H	H	-	H	H	-	H	H	-	H	B	A	B	B	A	B	B	A	A	B	B	B	A	A
319	UASBS-644		B	B	B	H	H	H	H	A	-	H	B	B	H	-	B	A	A	H	H	B	B	B	B	A	B	B	-	-	A	B	-	A	A	-	-	H	B	A	B	H	H	-	H	H	H	H	H
320	UASBS-646		H	H	H	H	B	A	H	H	H	H	H	B	A	A	B	A	A	B	A	A	A	-	A	H	H	-	H	H	H	H	H	A	A	A	B	A	A	B	A	B	A	A	B	B	B	A	H
321	UASBS-648		H	H	H	B	A	H	H	H	H	H	B	H	H	H	H	H	B	B	A	A	A	A	A	B	A	B	B	-	A	-	H	A	-	H	H	H	A	B	A	H	B	-	H	H	A	B	-
322	UASBS-652		B	B	B	A	B	A	A	B	-	-	H	A	B	B	-	-	H	H	H	-	H	H	H	H	H	H	H	A	B	A	B	B	B	B	A	H	A	B	A	A	B	B	A	A	A	B	B
323	UASBS-653		H	H	A	B	-	A	A	H	-	A	-	A	H	-	H	-	H	B	A	A	A	-	A	B	A	-	A	H	B	H	H	H	H	-	-	A	H	H	-	H	B	-	H	H	-	H	H
324	UASBS-655		H	H	H	H	-	H	H	H	-	H	B	-	A	A	B	A	A	H	H	H	H	B	B	A	B	B	B	B	A	-	H	-	H	B	A	B	B	A	B	B	A	A	B	B	-	H	H
325	UASBS-657		H	H	H	-	B	A	H	-	-	-	H	H	H	-	H	H	H	H	H	-	H	H	H	H	A	A	A	A	B	A	B	B	B	B	A	A	-	-	-	H	B	H	B	B	B	A	A
326	UASBS-667		B	H	H	H	B	A	A	A	-	H	B	-	H	H	H	H	H	H	H	H	H	H	H	H	B	-	H	H	-	B	-	A	A	A	B	-	H	-	-	-	B	B	A	H	A	B	H
327	UASBS-668		A	A	A	B	A	B	B	A	B	A	-	A	-	B	A	B	B	H	-	-	H	A	A	B	A	A	A	A	B	A	B	B	B	A	B	H	B	A	B	B	A	A	B	B	B	A	H
328	UASBS-669		B	B	B	B	-	A	A	B	B	A	A	A	H	H	H	H	H	A	B	B	B	B	B	A	B	B	B	B	A	H	H	B	B	B	A	H	H	H	H	H	H	-	H	-	H	-	H
329	UASBS-673		H	H	A	B	H	H	H	H	H	H	H	H	B	B	A	B	B	B	A	A	A	A	A	B	A	H	-	H	H	A	B	B	B	A	B	A	A	B	A	B	A	A	B	B	B	A	A
330	UASBS-674		H	H	H	H	-	-	H	H	H	H	H	H	B	B	H	H	B	B	A	A	-	A	A	-	H	B	B	B	A	B	A	H	H	B	A	B	A	B	A	A	B	B	A	A	A	H	H
331	UASBS-681		B	B	-	H	-	-	H	H	H	-	H	-	H	-	H	H	H	B	A	A	A	A	A	B	A	A	A	A	B	A	B	H	H	B	A	B	B	A	B	H	H	A	H	H	H	H	H
332	UASBS-683		B	B	A	B	A	B	B	A	A	B	H	H	B	B	A	-	B	H	H	H	H	-	H	H	H	H	H	H	-	H	H	H	H	H	H	H	B	A	B	B	A	A	B	B	B	-	B
333	UASBS-685		A	A	A	H	H	H	H	H	H	H	A	A	B	B	A	B	B	H	-	-	H	H	-	B	A	A	A	A	B	-	H	-	B	-	A	H	H	H	A	A	B	A	H	-	H	A	A
334	UASBS-687		H	H	A	B	-	B	B	B	B	A	A	A	B	B	A	B	B	H	H	H	H	B	H	B	A	A	A	A	H	A	B	B	B	H	H	H	A	B	B	H	H	-	H	H	H	A	-
335	UASBS-697		A	A	A	B	A	B	B	A	A	B	B	B	A	A	B	A	A	A	B	B	B	B	B	A	B	B	B	B	A	-	-	A	A	H	-	A	A	B	A	H	-	H	H	H	H	H	H
336	UASBS-699		H	A	A	B	H	A	A	B	B	A	A	A	B	B	A	B	H	H	H	A	-	A	A	B	A	B	H	H	-	H	H	H	H	H	H	B	B	A	B	A	B	B	A	A	A	H	-
337	UASBS-700		H	H	H	H	H	H	H	H	H	H	H	H	B	B	A	B	B	H	H	H	H	H	-	H	A	A	A	A	A	H	H	H	H	A	B	H	H	H	-	B	A	A	B	B	B	A	A
338	UASBS-702		H	H	B	A	B	A	A	B	B	A	A	A	B	B	A	B	B	A	B	B	B	B	B	A	B	A	A	B	A	B	-	A	A	H	H	A	-	-	-	B	A	A	B	B	B	B	B
339	UASBS-703		B	B	A	B	A	B	B	A	A	-	H	H	H	-	H	H	H	A	H	-	H	A	A	B	A	A	A	A	B	H	H	H	H	A	B	H	H	H	-	H	H	H	A	A	A	H	H
340	UASBS-706		A	A	A	H	H	H	H	H	A	H	H	H	B	B	A	B	B	B	A	H	H	H	H	H	H	H	H	H	-	H	H	H	H	H	H	H	H	H	-	H	H	A	H	B	H	A	H
341	UASBS-707		B	B	H	H	H	A	A	B	H	H	H	H	H	H	H	-	-	H	H	H	H	H	H	A	B	B	-	B	A	-	H	-	B	A	B	A	A	H	B	B	A	A	H	H	-	A	A
342	UASBS-708		H	A	A	B	B	A	H	H	H	H	B	-	H	H	-	-	H	B	A	A	H	A	A	-	H	A	A	H	-	H	H	-	H	A	B	H	H	H	H	A	B	B	A	A	A	B	B
343	UASBS-709		H	H	A	B	H	B	B	A	A	B	B	B	A	A	B	A	A	A	B	B	B	B	B	A	B	B	B	B	A	H	H	H	H	-	B	B	B	A	B	H	H	-	H	B	H	H	H
344	UASBS-710		H	H	H	H	B	A	A	B	B	A	A	H	H	H	H	H	A	H	H	H	-	H	-	B	A	A	A	A	B	A	B	A	A	A	B	H	H	H	H	B	A	A	B	B	B	H	H
345	UASBS-712		B	B	B	H	-	H	H	H	H	H	H	H	H	H	H	-	H	H	H	H	H	H	H	H	H	B	H	H	A	H	H	H	H	A	B	A	A	B	A	A	B	B	B	-	H	A	A
346	UASBS-717		-	H	H	H	H	H	B	A	A	H	B	B	H	H	H	-	H	A	B	B	B	B	B	A	B	B	B	H	A	B	A	A	A	H	H	-	H	H	H	H	-	A	H	H	-	B	B
[truncated: 147 more columns]

## Sheet: PHENO DATA_SDM
PHENOTYPIC DATA: SDM
Sl No.	Source Pedigree	2014 SDM PDI (25 DAS)			Disease Reaction
		R-I	R-II	Mean
1	PLCML153	100	95.75	91.5	HS
2	PLSKV50	0	0.75	1.5	R
3	PLCML153/PLSKV50)X1	93.5	75.8333	58.1667	HS
4	PLCML153/PLSKV50)X3	93.5	92.5	91.5	HS
5	PLCML153/PLSKV50)X6	93.5	90.8871	88.2742	HS
6	PLCML153/PLSKV50)X7	72.0714	69.2857	66.5	HS
7	PLCML153/PLSKV50)X8	66.8333	69.6429	72.4524	HS
8	PLCML153/PLSKV50)X9	68.5	67.8049	67.1098	HS
9	PLCML153/PLSKV50)X10	28.5	26.86	25.22	MS
10	PLCML153/PLSKV50)X12	41.3261	48.913	56.5	HS
11	PLCML153/PLSKV50)X16	46.8333	48.9167	51	HS
12	PLCML153/PLSKV50)X17	71.2778	64.7222	58.1667	HS
13	PLCML153/PLSKV50)X18	87.9444	89.7222	91.5	HS
14	PLCML153/PLSKV50)X19	93.5	92.5	91.5	HS
15	PLCML153/PLSKV50)X21	75.3182	79.2424	83.1667	HS
16	PLCML153/PLSKV50)X22	69.1757	62.9465	56.7174	HS
17	PLCML153/PLSKV50)X23	60.1667	53.6111	47.0556	S
18	PLCML153/PLSKV50)X28	93.5	92.5	91.5
19	PLCML153/PLSKV50)X29	93.5	87.5	81.5	HS
20	PLCML153/PLSKV50)X30	0	1.30556	2.61111	R
21	PLCML153/PLSKV50)X31	93.5	88.3333	83.1667	HS
22	PLCML153/PLSKV50)X34	70.4231	62.2115	54	HS
23	PLCML153/PLSKV50)X35	93.5	75.8333	58.1667	HS
24	PLCML153/PLSKV50)X36	93.5	92.5	91.5
25	PLCML153/PLSKV50)X39	93.5	88.4184	83.3367	HS
26	PLCML153/PLSKV50)X41	23.5	28.3333	33.1667	S
27	PLCML153/PLSKV50)X45	83.5	80.6818	77.8636	HS
28	PLCML153/PLSKV50)X46	88.7381	79.5927	70.4474	HS
29	PLCML153/PLSKV50)X47	46.09	43.795	41.5	S
30	PLCML153/PLSKV50)X48	60.1667	71.4855	82.8043	HS
31	PLCML153/PLSKV50)X49	79.8636	80.1263	80.3889	HS
32	PLCML153/PLSKV50)X52	50.6429	50.4832	50.3235	HS
33	PLCML153/PLSKV50)X55	13.5	20.355	27.21	MS
34	PLCML153/PLSKV50)X58	11.83	9.07241	6.31481	R
35	PLCML153/PLSKV50)X60	69.5	71.6765	73.8529	HS
36	PLCML153/PLSKV50)X61	23.9348	17.2412	10.5476	MR
37	PLCML153/PLSKV50)X62	93.5	92.5	91.5	HS
38	PLCML153/PLSKV50)X63	93.5	78.2143	62.9286	HS
39	PLCML153/PLSKV50)X64	52.875	52.1875	51.5	HS
40	PLCML153/PLSKV50)X65	56	65.5867	75.1735	HS
41	PLCML153/PLSKV50)X69	93.5	92.5	91.5	HS
42	PLCML153/PLSKV50)X70	72.6667	75.4167	78.1667	HS
43	PLCML153/PLSKV50)X75	85.8077	82.1321	78.4565	HS
44	PLCML153/PLSKV50)X79	69.9706	80.7353	91.5	HS
45	PLCML153/PLSKV50)X80	66.8333	67.2619	67.6905	HS
46	PLCML153/PLSKV50)X81	23.5	27.5	31.5	S
47	PLCML153/PLSKV50)X82	12.25	14.6	16.95	MS
48	PLCML153/PLSKV50)X85	74.4524	82.9762	91.5	HS
49	PLCML153/PLSKV50)X86	52.3235	62.8209	73.3182	HS
50	PLCML153/PLSKV50)X91	93.5	92.5	91.5	HS
51	PLCML153/PLSKV50)X92	25.0789	24.9545	24.83	MS
52	PLCML153/PLSKV50)X93	46.36	44.6443	42.9286	S
53	PLCML153/PLSKV50)X94	60.1667	55	49.8333	S
54	PLCML153/PLSKV50)X96	66.2273	60.8636	55.5	HS
55	PLCML153/PLSKV50)X99	93.5	92.5	91.5	HS
56	PLCML153/PLSKV50)X101	51.0758	71.2879	91.5	HS
57	PLCML153/PLSKV50)X103	23.5	27.5	31.5	S
58	PLCML153/PLSKV50)X104	22.0714	27.2403	32.4091	S
59	PLCML153/PLSKV50)X105	86.3571	88.9286	91.5	HS
60	PLCML153/PLSKV50)X107	82.9737	87.2368	91.5	HS
61	PLCML153/PLSKV50)X108	82.9737	82.0644	81.1552	HS
62	PLCML153/PLSKV50)X113	47.6667	53.7939	59.9211	HS
63	PLCML153/PLSKV50)X114	43.5	36.9444	30.3889	S
64	PLCML153/PLSKV50)X115	68.5	72.5	76.5	HS
65	PLCML153/PLSKV50)X116	19.16	21.415	23.67	MS
66	PLCML153/PLSKV50)X117	73.5	82.5	91.5	HS
67	PLCML153/PLSKV50)X119	76.8333	84.1667	91.5	HS
68	PLCML153/PLSKV50)X120	86.3571	85.1786	84	HS
69	PLCML153/PLSKV50)X124	21.36	29.1573	36.9545	S
70	PLCML153/PLSKV50)X126	13.5	14.0385	14.5769	MR
71	PLCML153/PLSKV50)X127	65.7222	78.6111	91.5	HS
72	PLCML153/PLSKV50)X129	43.5	37.5	31.5	S
73	PLCML153/PLSKV50)X132	43.5	50.8333	58.1667	HS
74	PLCML153/PLSKV50)X133	79.8636	77.3485	74.8333	HS
75	PLCML153/PLSKV50)X134	68.5	57.9412	47.3824	S
76	PLCML153/PLSKV50)X136	81	86.25	91.5	HS
77	PLCML153/PLSKV50)X139	53.5	54.3182	55.1364	HS
78	PLCML153/PLSKV50)X141	6.83	7.665	8.5	R
79	PLCML153/PLSKV50)X142	23.5	20	16.5	MS
80	PLCML153/PLSKV50)X143	4.61111	7.63056	10.65	MR
81	PLCML153/PLSKV50)X145	28.5	30	31.5	S
82	PLCML153/PLSKV50)X146	86.8333	81.3542	75.7	HS
83	PLCML153/PLSKV50)X149	33.5	29.1667	75.98	HS
84	PLCML153/PLSKV50)X150	13.5	12.5	56.53	HS
85	PLCML153/PLSKV50)X153	0	6.86111	52.03	HS
86	PLCML153/PLSKV50)X154	23.5	24.1667	50.73	HS
87	PLCML153/PLSKV50)X157	39.86	40.68	48.72	S
88	PLCML153/PLSKV50)X158	20.29	27.77	65.76	HS
89	PLCML153/PLSKV50)X161	71.2778	68.8889	55.03	HS
90	PLCML153/PLSKV50)X162	93.5	88.9286	75.49	HS
91	PLCML153/PLSKV50)X169	56.463	48.9815	62.59	HS
92	PLCML153/PLSKV50)X170	36.03	43.765	57.29	HS
93	PLCML153/PLSKV50)X171	34.6765	31.4232	50	S
94	PLCML153/PLSKV50)X173	43.5	37.5	62.98	HS
95	PLCML153/PLSKV50)X174	93.5	92.5	57.62	HS
96	PLCML153/PLSKV50)X178	93.5	92.5	56.77	HS
97	PLCML153/PLSKV50)X180	38.5	40	56.38	HS
98	PLCML153/PLSKV50)X182	34.6765	33.6765	44.39	S
99	PLCML153/PLSKV50)X185	93.5	92.5	48.23	S
100	PLCML153/PLSKV50)X187	15.7222	18.5361	58.42	HS
101	PLCML153/PLSKV50)X188	13.5	11	67.55	HS
102	PLCML153/PLSKV50)X189	93.5	92.5	62.92	HS
103	PLCML153/PLSKV50)X191	22.45	25.1568	72.85	HS
104	PLCML153/PLSKV50)X192	93.5	92.5	59.98	HS
105	PLCML153/PLSKV50)X194	88.7381	77.619	57.65	HS
106	PLCML153/PLSKV50)X195	17.3095	21.0714	70.75	HS
107	PLCML153/PLSKV50)X197	43.5	44.735	55.99	HS
108	PLCML153/PLSKV50)X198	41	47.8289	51.99	HS
109	PLCML153/PLSKV50)X200	81.3788	86.4394	49.16	S
110	PLCML153/PLSKV50)X201	93.5	80.9615	56.42	HS
111	PLCML153/PLSKV50)X203	82.1364	86.8182	55.56	HS
112	PLCML153/PLSKV50)X204	63.5	52.5	51.84	HS
113	PLCML153/PLSKV50)X205	36.3571	37.2636	33.72	S
114	PLCML153/PLSKV50)X206	93.5	85.3571	40.53	S
115	PLCML153/PLSKV50)X207	93.5	84.1667	75.85	HS
116	PLCML153/PLSKV50)X208	60.1667	64.7222	61.09	HS
117	PLCML153/PLSKV50)X209	72.0714	80.5662	57.67	HS
118	PLCML153/PLSKV50)X212	13.5	10.8333	70.65	HS
119	PLCML153/PLSKV50)X214	93.5	92.5	53.04	HS
120	PLCML153/PLSKV50)X217	93.5	92.5	58.35	HS
121	PLCML153/PLSKV50)X218	81	86.25	51.63	HS
122	PLCML153/PLSKV50)X222	79.8636	85.6818	56.54	HS
123	PLCML153/PLSKV50)X224	63.8704	62.0602	57.29	HS
124	PLCML153/PLSKV50)X225	46.1316	49.1308	39.07	S
125	PLCML153/PLSKV50)X228	93.5	83.125	47.37	S
126	PLCML153/PLSKV50)X230	93.5	92.5	52.81	HS
127	PLCML153/PLSKV50)X235	33.5	32.235	40.03	S
128	PLCML153/PLSKV50)X237	93.5	84.1667	62.82	HS
129	PLCML153/PLSKV50)X238	59.21	54.5217	64.32	HS
130	PLCML153/PLSKV50)X239	72.0714	77.0238	39.56	S
131	PLCML153/PLSKV50)X240	66.8333	71.8496	77.05	HS
132	PLCML153/PLSKV50)X241	93.5	87.5	49.47	S
133	PLCML153/PLSKV50)X242	74.4524	82.9762	51.86	HS
134	PLCML153/PLSKV50)X244	83.9762	73.4524	53.87	HS
135	PLCML153/PLSKV50)X245	38.9545	35.2273	58.95	HS
136	PLCML153/PLSKV50)X246	86.6034	79.9608	57.78	HS
137	PLCML153/PLSKV50)X248	66.2273	62.197	52.87	HS
138	PLCML153/PLSKV50)X250	33.5	44.6429	57.23	HS
139	PLCML153/PLSKV50)X251	51.8333	71.6667	54.91	HS
140	PLCML153/PLSKV50)X252	73.5	71.1364	41.39	S
141	PLCML153/PLSKV50)X253	70.4231	80.9615	59.98	HS
142	PLCML153/PLSKV50)X255	56	73.75	50.47	HS
143	PLCML153/PLSKV50)X256	38.05	34.775	50.18	HS
144	PLCML153/PLSKV50)X257	17.14	15.4311	54.4	HS
145	PLCML153/PLSKV50)X258	81.7353	78.2843	51.69	HS
146	PLCML153/PLSKV50)X259	60.1667	58.3333	61.41	HS
147	PLCML153/PLSKV50)X260	39.5	32.1667	46.25	S
148	PLCML153/PLSKV50)X262	93.5	91.1486	54.86	HS
149	PLCML153/PLSKV50)X265	76.8333	79.6212	52.67	HS
150	PLCML153/PLSKV50)X266	48.5	40	44.06	S
151	PLCML153/PLSKV50)X268	83.5	80.6034	28.79	MS
152	PLCML153/PLSKV50)X269	68.5	73.9394	50.44	HS
153	PLCML153/PLSKV50)X270	79.2143	74.8308	53.48	HS
154	PLCML153/PLSKV50)X271	36.32	39.997	53.54	HS
155	PLCML153/PLSKV50)X272	20.7727	24.2114	65.32	HS
156	PLCML153/PLSKV50)X274	84.4091	75.4545	61.4	HS
157	PLCML153/PLSKV50)X276	43.6	41.3595	61.31	HS
158	PLCML153/PLSKV50)X279	93.5	84.8077	55.56	HS
159	PLCML153/PLSKV50)X283	57.1364	74.3182	53.15	HS
160	PLCML153/PLSKV50)X286	93.5	92.5	51.95	HS
161	PLCML153/PLSKV50)X287	86.3571	88.9286	51.4	HS
162	PLCML153/PLSKV50)X289	82.3889	70.2778	49.09	S
163	PLCML153/PLSKV50)X290	93.5	88.1522	79.79	HS
164	PLCML153/PLSKV50)X292	88.5	83.9394	64.1	HS
165	PLCML153/PLSKV50)X294	86.8333	89.1667	47.03	S
166	PLCML153/PLSKV50)X295	93.5	92.5	53.04	HS
167	PLCML153/PLSKV50)X296	85.1667	82.2727	49.16	S
168	PLCML153/PLSKV50)X298	93.5	92.5	59.08	HS
169	PLCML153/PLSKV50)X301	80.1667	84.2204	65.04	HS
170	PLCML153/PLSKV50)X302	43.5	43.6905	62.23	HS
171	PLCML153/PLSKV50)X303	58.2059	63.7418	69.6	HS
172	PLCML153/PLSKV50)X309	87.9444	79.9661	58.49	HS
173	PLCML153/PLSKV50)X310	70.4231	74.1434	55.31	HS
174	PLCML153/PLSKV50)X311	43.5	48.2692	41.34	S
175	PLCML153/PLSKV50)X314	79.2143	85.3571	64.93	HS
176	PLCML153/PLSKV50)X315	20.7727	23.4914	57.78	HS
177	PLCML153/PLSKV50)X317	93.5	79.4565	55.99	HS
178	PLCML153/PLSKV50)X319	33.5	29.1667	28.79	MS
179	PLCML153/PLSKV50)X320	70.4231	79.2374	53.99	HS
180	PLCML153/PLSKV50)X321	93.5	90.119	59.98	HS
181	PLCML153/PLSKV50)X322	82.3889	81.3889	54.8342	HS
182	PLCML153/PLSKV50)X324	87.25	81.0417	45.7051	S
183	PLCML153/PLSKV50)X327	73.5	76.9444	44.1557	S
184	PLCML153/PLSKV50)X329	84.8043	81.9022	43.3902	S
185	PLCML153/PLSKV50)X330	93.5	92.5	63.9395	HS
186	PLCML153/PLSKV50)X331	77.7105	84.6053	49.777	S
187	PLCML153/PLSKV50)X332	93.5	92.5	64.4008	HS
188	PLCML153/PLSKV50)X335	23.5	20	57.2891	HS
189	PLCML153/PLSKV50)X338	28.5	31.875	71.5363	HS
190	PLCML153/PLSKV50)X342	83.5	83.7963	21.4373	MS
191	PLCML153/PLSKV50)X343	49.75	50.625	33.0135	S
192	PLCML153/PLSKV50)X345	93.5	92.5	10.889	MR
193	PLCML153/PLSKV50)X346	93.5	92.5	54.3528	HS
194	PLCML153/PLSKV50)X347	87.9444	73.0556	62.3998	HS
195	PLCML153/PLSKV50)X348	38.5	40	55.7867	HS
196	PLCML153/PLSKV50)X351	93.5	92.5	35.9618	S
197	PLCML153/PLSKV50)X352	57.7857	60.3571	50.6872	HS
198	PLCML153/PLSKV50)X353	93.5	92.5	32.2985	S
199	PLCML153/PLSKV50)X354	25.0789	23.2895	51.0062	HS
200	PLCML153/PLSKV50)X355	51	44.7794	29.7907	MS
201	PLCML153/PLSKV50)X356	43.5	42.5	32.5553	S
202	PLCML153/PLSKV50)X357	66.8333	61.7248	36.5064	S
203	PLCML153/PLSKV50)X362	76.8333	84.1667	36.9872	S
204	PLCML153/PLSKV50)X363	26.8333	23.4524	39.9446	S
205	PLCML153/PLSKV50)X364	88.2368	89.8684	30.1255	S
206	PLCML153/PLSKV50)X365	37.25	34.375	28.4607	MS
207	PLCML153/PLSKV50)X367	80.1667	69.1667	57.2615	HS
208	PLCML153/PLSKV50)X371	27.92	28.46	49.777	S
209	PLCML153/PLSKV50)X372	89.7963	87.707	50.4096	HS
210	PLCML153/PLSKV50)X375	13.5	19.1667	32.0149	S
211	PLCML153/PLSKV50)X380	43.5	45.835	56.6462	HS
212	PLCML153/PLSKV50)X381	54.6111	48.0556	40.6072	S
213	PLCML153/PLSKV50)X382	87.9444	82.0299	39.6765	S
214	PLCML153/PLSKV50)X383	66.83	59.165	25.3416	MS
215	PLCML153/PLSKV50)X384	26.83	26.475	32.5931	S
216	PLCML153/PLSKV50)X386	93.5	89.5588	42.7769	S
217	PLCML153/PLSKV50)X389	85.8077	83.8151	32.6747	S
218	PLCML153/PLSKV50)X390	70.7727	74.1919	27.7095	MS
219	PLCML153/PLSKV50)X391	93.5	80	60.3011	HS
220	PLCML153/PLSKV50)X393	93.5	75.8333	44.0272	S
221	PLCML153/PLSKV50)X396	27.25	26.0417	48.4615	S
222	PLCML153/PLSKV50)X400	69.9706	74.4853	45.4468	S
223	PLCML153/PLSKV50)X402	51.3947	58.5441	33.0486	S
224	PLCML153/PLSKV50)X403	93.5	92.5	41.5733	S
225	PLCML153/PLSKV50)X404	75.8529	83.6765	42.1135	S
226	PLCML153/PLSKV50)X405	7.78571	9.64286	47.6759	S
227	PLCML153/PLSKV50)X406	4.09	2.045	64.1844	HS
228	PLCML153/PLSKV50)X408	58.7174	52.3814	33.4574	S
229	PLCML153/PLSKV50)X413	93.5	92.5	34.9332	S
230	PLCML153/PLSKV50)X417	93.5	76.2838	49.0193	S
231	PLCML153/PLSKV50)X418	52.39	46.945	32.6747	S
232	PLCML153/PLSKV50)X419	11.6818	13.0059	46.5736	S
233	PLCML153/PLSKV50)X423	46.8333	43.0303	35.2502	S
234	PLCML153/PLSKV50)X424	45.881	43.6905	66.3751	HS
235	PLCML153/PLSKV50)X426	38.9545	40.2273	65.0879	HS
236	PLCML153/PLSKV50)X427	62.7308	61.898	45.2572	S
237	PLCML153/PLSKV50)X431	46.1316	43.8158	44.4436	S
238	PLCML153/PLSKV50)X433	13.82	13.1863	60.4412	HS
239	PLCML153/PLSKV50)X442	39.42	35.46	32.504	S
240	PLCML153/PLSKV50)X451	26.83	39.165	40.1868	S
241	PLCML153/PLSKV50)X452	68.5	64.4828	42.3266	S
242	PLCML153/PLSKV50)X453	32.39	41.945	25.2941	MS
243	PLCML153/PLSKV50)X468	93.5	82.5	40.1868	S
244	PLCML153/PLSKV50)X469	33.5	29.1667	38.948	S
245	PLCML153/PLSKV50)X473	82.3889	83.0983	37.4469	S
246	PLCML153/PLSKV50)X474	93.5	90	41.9414	S
247	PLCML153/PLSKV50)X476	93.5	83.4091	54.173	HS
248	PLCML153/PLSKV50)X477	63.8704	72.9233	38.4341	S
249	PLCML153/PLSKV50)X485	22.0714	21.2307	41.393	S
250	PLCML153/PLSKV50)X486	93.5	78.2143	49.2558	S
251	PLCML153/PLSKV50)X487	35.6053	33.5526	48.6982	S
252	PLCML153/PLSKV50)X491	11.53	18.1817	44.4532	S
253	PLCML153/PLSKV50)X494	93.5	92.5	47.371	S
254	PLCML153/PLSKV50)X498	46.8333	46.0897	37.252	S
255	PLCML153/PLSKV50)X499	40.8684	44.4592	55.1366	HS
256	PLCML153/PLSKV50)X500	93.5	92.5	53.5822	HS
257	PLCML153/PLSKV50)X501	82.3889	86.9444	42.3931	S
258	PLCML153/PLSKV50)X505	72.4474	79.4737	52.9205	HS
259	PLCML153/PLSKV50)X511	40.8684	42.3892	43.7281	S
260	PLCML153/PLSKV50)X515	53.5	64.5	50.5294	HS
261	PLCML153/PLSKV50)X516	57.1364	69.4795	26.5544	MS
262	PLCML153/PLSKV50)X517	23.5	24.1667	41.1351	S
263	PLCML153/PLSKV50)X520	73.5	82.5	51.7259	HS
264	PLCML153/PLSKV50)X524	23.5	24.05	39.8042	S
265	PLCML153/PLSKV50)X525	50.6429	51.1214	44.4924	S
266	PLCML153/PLSKV50)X526	88.9545	90.2273	49.6042	S
267	PLCML153/PLSKV50)X529	16.23	12.1983	39.5806	S
268	PLCML153/PLSKV50)X531	78.1154	74.8077	34.1996	S
269	PLCML153/PLSKV50)X533	88.2368	89.8684	56.0755	HS
270	PLCML153/PLSKV50)X538	12.45	13.0861	27.7064	MS
271	PLCML153/PLSKV50)X540	43.69	47.0068	33.9742	S
272	PLCML153/PLSKV50)X541	75.3182	77.8535	55.043	HS
273	PLCML153/PLSKV50)X542	93.5	92.5	39.3201	S
274	PLCML153/PLSKV50)X543	70.4231	80.9615	35.2502	S
275	PLCML153/PLSKV50)X546	19.21	15.355	45.0435	S
276	PLCML153/PLSKV50)X548	60.1667	68.6905	71.4401	HS
277	PLCML153/PLSKV50)X551	50.6429	55.6464	49.173	S
278	PLCML153/PLSKV50)X554	12.73	11.2059	53.4766	HS
279	PLCML153/PLSKV50)X555	56.463	57.3148	54.7802	HS
280	PLCML153/PLSKV50)X559	86.3571	88.9286	47.0291	S
281	PLCML153/PLSKV50)X561	83.9762	87.7381	91.5	HS
282	PLCML153/PLSKV50)X562	67.1842	79.3421	91.5	HS
283	PLCML153/PLSKV50)X563	84.8043	76.45	68.0957	HS
284	PLCML153/PLSKV50)X565	53.5	60	66.5	HS
285	PLCML153/PLSKV50)X568	93.5	80.5	67.5	HS
286	PLCML153/PLSKV50)X573	83.9762	76.8006	69.625	HS
287	PLCML153/PLSKV50)X577	93.5	90.8871	88.2742	HS
288	PLCML153/PLSKV50)X578	46.1316	47.5658	49	S
289	PLCML153/PLSKV50)X579	45.5	43.185	40.87	S
290	PLCML153/PLSKV50)X581	84.4091	87.9545	91.5	HS
291	PLCML153/PLSKV50)X585	93.5	82.5	71.5	HS
292	PLCML153/PLSKV50)X587	53.5	53.75	54	HS
293	PLCML153/PLSKV50)X588	64.9286	73.6688	82.4091	HS
294	PLCML153/PLSKV50)X589	52.45	46.975	41.5	S
295	PLCML153/PLSKV50)X591	79.2143	75.3571	71.5	HS
296	PLCML153/PLSKV50)X592	49.0556	52.8728	56.69	HS
297	PLCML153/PLSKV50)X593	43.5	44.7727	46.0455	S
298	PLCML153/PLSKV50)X596	50.0217	55.7609	61.5	HS
299	PLCML153/PLSKV50)X597	93.5	80.5	67.5	HS
300	PLCML153/PLSKV50)X598	88.7381	83.6674	78.5968	HS
301	PLCML153/PLSKV50)X600	43.5	43.587	43.6739	S
302	PLCML153/PLSKV50)X601	23.28	27.9782	32.6765	S
303	PLCML153/PLSKV50)X602	78.5	85	91.5	HS
304	PLCML153/PLSKV50)X605	93.5	92.5	91.5	HS
305	PLCML153/PLSKV50)X606	76.8333	81.1364	85.4394	HS
306	PLCML153/PLSKV50)X609	56	71.9643	87.9286	HS
307	PLCML153/PLSKV50)X611	93.5	87.9545	82.4091	HS
308	PLCML153/PLSKV50)X612	23.5	29.375	35.25	S
309	PLCML153/PLSKV50)X615	93.5	82.5	71.5	HS
310	PLCML153/PLSKV50)X616	74.75	83.125	91.5	HS
311	PLCML153/PLSKV50)X619	43.5	50.3125	57.125	HS
312	PLCML153/PLSKV50)X620	79.2143	85.3571	91.5	HS
313	PLCML153/PLSKV50)X625	93.5	87.6613	81.8226	HS
314	PLCML153/PLSKV50)X634	76.8333	82.6042	88.375	HS
315	PLCML153/PLSKV50)X637	93.5	82.9762	72.4524	HS
316	PLCML153/PLSKV50)X638	28.2826	29.0213	29.76	MS
317	PLCML153/PLSKV50)X639	60.1667	61.8333	63.5	HS
318	PLCML153/PLSKV50)X643	33.5	42.5	51.5	HS
319	PLCML153/PLSKV50)X644	23.5	37.5	51.5	HS
320	PLCML153/PLSKV50)X646	85.1667	77.4638	69.7609	HS
321	PLCML153/PLSKV50)X648	79.2143	74.8308	70.4474	HS
322	PLCML153/PLSKV50)X652	93.5	89.1667	84.8333	HS
323	PLCML153/PLSKV50)X653	21.2778	23.8889	26.5	MS
324	PLCML153/PLSKV50)X655	43.69	47.595	51.5	HS
325	PLCML153/PLSKV50)X657	22.0714	21.7857	21.5	MS
326	PLCML153/PLSKV50)X667	93.5	92.5	91.5	HS
327	PLCML153/PLSKV50)X668	93.5	87.7381	81.9762	HS
328	PLCML153/PLSKV50)X669	60.1667	69.0152	77.8636	HS
329	PLCML153/PLSKV50)X673	86.8333	89.1667	91.5	HS
330	PLCML153/PLSKV50)X674	53.5	51.0714	48.6429	S
331	PLCML153/PLSKV50)X681	33.5	31.25	29	MS
332	PLCML153/PLSKV50)X683	64.9286	60.0325	55.1364	HS
333	PLCML153/PLSKV50)X685	43.5	42.5	41.5	S
334	PLCML153/PLSKV50)X687	43.5	50.8333	58.1667	HS
335	PLCML153/PLSKV50)X697	43.5	34.1667	24.8333	MS
336	PLCML153/PLSKV50)X699	23.69	32.595	41.5	S
337	PLCML153/PLSKV50)X700	93.5	83.4091	73.3182	HS
338	PLCML153/PLSKV50)X702	93.5	92.5	91.5	HS
339	PLCML153/PLSKV50)X703	87.25	72.7083	58.1667	HS
340	PLCML153/PLSKV50)X706	79.2143	80.2289	81.2436	HS
341	PLCML153/PLSKV50)X707	72.0714	80.1728	88.2742	HS
342	PLCML153/PLSKV50)X708	63.5	56.0714	48.6429	S
343	PLCML153/PLSKV50)X709	93.5	92.5	91.5	HS
344	PLCML153/PLSKV50)X710	58.9	50.2	41.5	S
345	PLCML153/PLSKV50)X712	73.5	82.5	91.5	HS
346	PLCML153/PLSKV50)X717	0	0	0	HR

## Sheet: PHENO DATA_NCLB
PHENOTYPIC DATA: NCLB
Sl No.	Source Pedigree	2013 NCLB PDS (60 DAS)			Disease Reaction	2014 NCLB PDS (60 DAS)			Disease Reaction		MEAN NCLB PDS (60 DAS)	Disease Reaction
		R-I	R-II	Mean		R-I	R-II	Mean			Mean			SCORE	DISEASE REACTION
1	PLCML153	69.6	62.4	66	S	78	72	75	S		70.5	S		0-1	0-20 % = HIGHLY RESISTANT
2	PLSKV50	8.6	1.4	5	HR	8	6	7	HR		6	HR		1.5-2	20-30 % = RESISTANT
3	PLCML153/PLSKV50)X1	41.1	33.9	37.5	MR	10	24	17	HR		27.25	R		2.5-3	31-50 % = MODERATELY RESISTANT
4	PLCML153/PLSKV50)X3	70.2667	63.0667	66.6667	S	22	66	44	MR		55.3333	S		3.5-4	51-80 % = SUSCEPTIBLE
5	PLCML153/PLSKV50)X6	66.4571	59.2571	62.8571	S	48	54	51	S		56.9286	S		4.5-5	81-100 % = HIGHLY SUSCEPTIBLE
6	PLCML153/PLSKV50)X7	54.85	47.65	51.25	S	46	56	51	S		51.125	S
7	PLCML153/PLSKV50)X8	51.9333	44.7333	48.3333	MR	44	60	52	S		50.1667	S
8	PLCML153/PLSKV50)X9	40.2667	33.0667	36.6667	MR	40	44	42	MR		39.3333	MR
9	PLCML153/PLSKV50)X10	37.35	30.15	33.75	MR	42	54	48	MR		40.875	MR
10	PLCML153/PLSKV50)X12	58.6	51.4	55	S	42	50	46	MR		50.5	S
11	PLCML153/PLSKV50)X16	60.7429	53.5429	57.1429	S	38	54	46	MR		51.5714	S
12	PLCML153/PLSKV50)X17	63.6	56.4	60	S	44	58	51	S		55.5	S
13	PLCML153/PLSKV50)X18	76.4571	69.2571	72.8571	S	36	64	50	MR		61.4286	S
14	PLCML153/PLSKV50)X19	69.85	62.65	66.25	S	64	80	72	S		69.125	S
15	PLCML153/PLSKV50)X21	61.9333	54.7333	58.3333	S	58	60	59	S		58.6667	S
16	PLCML153/PLSKV50)X22	56.9333	49.7333	53.3333	S	54	48	51	S		52.1667	S
17	PLCML153/PLSKV50)X23	60.2667	53.0667	56.6667	S	48	70	59	S		57.8333	S
18	PLCML153/PLSKV50)X28	45.4182	38.2182	41.8182	MR	42	36	39	MR		40.4091	MR
19	PLCML153/PLSKV50)X29	58.6	51.4	55	S	28	44	36	MR		45.5	MR
20	PLCML153/PLSKV50)X30	56.4571	49.2571	52.8571	S	50	46	48	MR		50.4286	S
21	PLCML153/PLSKV50)X31	47.6	40.4	44	MR	46	60	53	S		48.5	MR
22	PLCML153/PLSKV50)X34	72.1714	64.9714	68.5714	S	48	56	52	S		60.2857	S
23	PLCML153/PLSKV50)X35	59.85	52.65	56.25	S	28	40	34	MR		45.125	MR
24	PLCML153/PLSKV50)X36	76.4571	69.2571	72.8571	S	64	64	64	S		68.4286	S
25	PLCML153/PLSKV50)X39	51.9333	44.7333	48.3333	MR	54	66	60	S		54.1667	S
26	PLCML153/PLSKV50)X41	81.6	74.4	78	S	62	48	55	S		66.5	S
27	PLCML153/PLSKV50)X45	42.1714	34.9714	38.5714	MR	20	54	37	MR		37.7857	MR
28	PLCML153/PLSKV50)X46	63.6	56.4	60	S	48	60	54	S		57	S
29	PLCML153/PLSKV50)X47	38.6	31.4	35	MR	46	48	47	MR		41	MR
30	PLCML153/PLSKV50)X48	68.0444	60.8444	64.4444	S	46	66	56	S		60.2222	S
31	PLCML153/PLSKV50)X49	66.4571	59.2571	62.8571	S	16	38	27	R		44.9286	MR
32	PLCML153/PLSKV50)X52	61.3778	54.1778	57.7778	S	48	64	56	S		56.8889	S
33	PLCML153/PLSKV50)X55	67.6	60.4	64	S	36	50	43	MR		53.5	S
34	PLCML153/PLSKV50)X58	77.35	70.15	73.75	S	40	70	55	S		64.375	S
35	PLCML153/PLSKV50)X60	56.1	48.9	52.5	S	32	40	36	MR		44.25	MR
36	PLCML153/PLSKV50)X61	47.8857	40.6857	44.2857	MR	34	26	30	R		37.1429	MR
37	PLCML153/PLSKV50)X62	74.85	67.65	71.25	S	52	56	54	S		62.625	S
38	PLCML153/PLSKV50)X63	43.6	36.4	40	MR	30	32	31	MR		35.5	MR
39	PLCML153/PLSKV50)X64	71.9333	64.7333	68.3333	S	48	58	53	S		60.6667	S
40	PLCML153/PLSKV50)X65	58.6	51.4	55	S	30	30	30	R		42.5	MR
41	PLCML153/PLSKV50)X69	62.35	55.15	58.75	S	48	50	49	MR		53.875	S
42	PLCML153/PLSKV50)X70	56.4571	49.2571	52.8571	S	36	52	44	MR		48.4286	MR
43	PLCML153/PLSKV50)X75	70.2667	63.0667	66.6667	S	28	58	43	MR		54.8333	S
44	PLCML153/PLSKV50)X79	63.6	56.4	60	S	36	48	42	MR		51	S
45	PLCML153/PLSKV50)X80	51.6	44.4	48	MR	50	38	44	MR		46	MR
46	PLCML153/PLSKV50)X81	24.85	17.65	21.25	R	42	34	38	MR		29.625	R
47	PLCML153/PLSKV50)X82	51.1	43.9	47.5	MR	34	38	36	MR		41.75	MR
48	PLCML153/PLSKV50)X85	51.9333	44.7333	48.3333	MR	48	50	49	MR		48.6667	MR
49	PLCML153/PLSKV50)X86	53.6	46.4	50	MR	44	48	46	MR		48	MR
50	PLCML153/PLSKV50)X91	60.7429	53.5429	57.1429	S	56	22	39	MR		48.0714	MR
51	PLCML153/PLSKV50)X92	44.85	37.65	41.25	MR	48	50	49	MR		45.125	MR
52	PLCML153/PLSKV50)X93	64.85	57.65	61.25	S	44	28	36	MR		48.625	MR
53	PLCML153/PLSKV50)X94	51.1	43.9	47.5	MR	50	52	51	S		49.25	MR
54	PLCML153/PLSKV50)X96	43.6	36.4	40	MR	38	20	29	R		34.5	MR
55	PLCML153/PLSKV50)X99	40.2667	33.0667	36.6667	MR	30	30	30	R		33.3333	MR
56	PLCML153/PLSKV50)X101	68.6	61.4	65	S	56	38	47	MR		56	S
57	PLCML153/PLSKV50)X103	53.6	46.4	50	MR	34	36	35	MR		42.5	MR
58	PLCML153/PLSKV50)X104	61.1	53.9	57.5	S	38	48	43	MR		50.25	S
59	PLCML153/PLSKV50)X105	78.6	71.4	75	S	46	34	40	MR		57.5	S
60	PLCML153/PLSKV50)X107	68.6	61.4	65	S	50	56	53	S		59	S
61	PLCML153/PLSKV50)X108	47.35	40.15	43.75	MR	56	28.08	42.04	MR		42.895	MR
62	PLCML153/PLSKV50)X113	73.6	66.4	70	S	38	30	34	MR		52	S
63	PLCML153/PLSKV50)X114	43.6	36.4	40	MR	36	48	42	MR		41	MR
64	PLCML153/PLSKV50)X115	51.9333	44.7333	48.3333	MR	42	56	49	MR		48.6667	MR
65	PLCML153/PLSKV50)X116	82.1714	74.9714	78.5714	S	36	46	41	MR		59.7857	S
66	PLCML153/PLSKV50)X117	63.6	56.4	60	S	50	52	51	S		55.5	S
67	PLCML153/PLSKV50)X119	83.6	76.4	80	S	50	50	50	MR		65	S
68	PLCML153/PLSKV50)X120	87.8857	80.6857	84.2857	HS	60	24	42	MR		63.1429	S
69	PLCML153/PLSKV50)X124	65.2667	58.0667	61.6667	S	38	42	40	MR		50.8333	S
70	PLCML153/PLSKV50)X126	73.6	66.4	70	S	36	36	36	MR		53	S
71	PLCML153/PLSKV50)X127	81.1	73.9	77.5	S	52	70	61	S		69.25	S
72	PLCML153/PLSKV50)X129	72.1714	64.9714	68.5714	S	36	62	49	MR		58.7857	S
73	PLCML153/PLSKV50)X132	71.1	63.9	67.5	S	42	54	48	MR		57.75	S
74	PLCML153/PLSKV50)X133	63.6	56.4	60	S	32	30	31	MR		45.5	MR
75	PLCML153/PLSKV50)X134	66.1	58.9	62.5	S	30	36	33	MR		47.75	MR
76	PLCML153/PLSKV50)X136	71.9333	64.7333	68.3333	S	38	56	47	MR		57.6667	S
77	PLCML153/PLSKV50)X139	73.6	66.4	70	S	42	58	50	MR		60	S
78	PLCML153/PLSKV50)X141	65.2667	58.0667	61.6667	S	66	46	56	S		58.8333	S
79	PLCML153/PLSKV50)X142	56.4571	49.2571	52.8571	S	40	42	41	MR		46.9286	MR
80	PLCML153/PLSKV50)X143	69.6	62.4	66	S	38	36	37	MR		51.5	S
81	PLCML153/PLSKV50)X145	47.35	40.15	43.75	MR	32	32	32	MR		37.875	MR
82	PLCML153/PLSKV50)X146	66.9333	59.7333	63.3333	S	62	70	66	S		64.6667	S
83	PLCML153/PLSKV50)X149	68.6	61.4	65	S	56	60	58	S		61.5	S
84	PLCML153/PLSKV50)X150	81.9333	74.7333	78.3333	S	20	50	35	MR		56.6667	S
85	PLCML153/PLSKV50)X153	55.8222	48.6222	52.2222	S	70	46	58	S		55.1111	S
86	PLCML153/PLSKV50)X154	43.6	36.4	40	MR	56	30	43	MR		41.5	MR
87	PLCML153/PLSKV50)X157	45.6	38.4	42	MR	44	40	42	MR		42	MR
88	PLCML153/PLSKV50)X158	76.4571	69.2571	72.8571	S	40	32	36	MR		54.4286	S
89	PLCML153/PLSKV50)X161	81.9333	74.7333	78.3333	S	50	38	44	MR		61.1667	S
90	PLCML153/PLSKV50)X162	70.2667	63.0667	66.6667	S	48	36	42	MR		54.3333	S
91	PLCML153/PLSKV50)X169	78.6	71.4	75	S	50	30	40	MR		57.5	S
92	PLCML153/PLSKV50)X170	72.1714	64.9714	68.5714	S	38	32	35	MR		51.7857	S
93	PLCML153/PLSKV50)X171	55.2667	48.0667	51.6667	S	36	50	43	MR		47.3333	MR
94	PLCML153/PLSKV50)X173	80.7429	73.5429	77.1429	S	44	36	40	MR		58.5714	S
95	PLCML153/PLSKV50)X174	69.3143	62.1143	65.7143	S	26	32	29	R		47.3571	MR
96	PLCML153/PLSKV50)X178	69.1556	61.9556	65.5556	S	38	62	50	MR		57.7778	S
97	PLCML153/PLSKV50)X180	76.4571	69.2571	72.8571	S	40	42	41	MR		56.9286	S
98	PLCML153/PLSKV50)X182	46.9333	39.7333	43.3333	MR	36	40	38	MR		40.6667	MR
99	PLCML153/PLSKV50)X185	61.3778	54.1778	57.7778	S	28	40	34	MR		45.8889	MR
100	PLCML153/PLSKV50)X187	85.0286	77.8286	81.4286	HS	40	70	55	S		68.2143	S
101	PLCML153/PLSKV50)X188	75.2667	68.0667	71.6667	S	28	72	50	MR		60.8333	S
102	PLCML153/PLSKV50)X189	71.9333	64.7333	68.3333	S	42	64	53	S		60.6667	S
103	PLCML153/PLSKV50)X191	69.85	62.65	66.25	S	44	50	47	MR		56.625	S
104	PLCML153/PLSKV50)X192	69.3143	62.1143	65.7143	S	50	48	49	MR		57.3571	S
105	PLCML153/PLSKV50)X194	77.6	70.4	74	S	50	52	51	S		62.5	S
106	PLCML153/PLSKV50)X195	71.6	64.4	68	S	30	80	55	S		61.5	S
107	PLCML153/PLSKV50)X197	77.8857	70.6857	74.2857	S	62	62	62	S		68.1429	S
108	PLCML153/PLSKV50)X198	55.2667	48.0667	51.6667	S	34	24	29	R		40.3333	MR
109	PLCML153/PLSKV50)X200	58.6	51.4	55	S	26	28	27	R		41	MR
110	PLCML153/PLSKV50)X201	55.2667	48.0667	51.6667	S	26	38	32	MR		41.8333	MR
111	PLCML153/PLSKV50)X203	59.85	52.65	56.25	S	14	38	26	R		41.125	MR
112	PLCML153/PLSKV50)X204	86.9333	79.7333	83.3333	HS	52	42	47	MR		65.1667	S
113	PLCML153/PLSKV50)X205	40.2667	33.0667	36.6667	MR	28	38	33	MR		34.8333	MR
114	PLCML153/PLSKV50)X206	49.3143	42.1143	45.7143	MR	40	16	28	R		36.8571	MR
115	PLCML153/PLSKV50)X207	29.3143	22.1143	25.7143	R	26	40	33	MR		29.3571	R
116	PLCML153/PLSKV50)X208	43.6	36.4	40	MR	28	42	35	MR		37.5	MR
117	PLCML153/PLSKV50)X209	41.9333	34.7333	38.3333	MR	62	86	74	S		56.1667	S
118	PLCML153/PLSKV50)X212	61.9333	54.7333	58.3333	S	50	68	59	S		58.6667	S
119	PLCML153/PLSKV50)X214	53.6	46.4	50	MR	44	60	52	S		51	S
120	PLCML153/PLSKV50)X217	59.1556	51.9556	55.5556	S	44	46	45	MR		50.2778	S
121	PLCML153/PLSKV50)X218	62.1714	54.9714	58.5714	S	58	34	46	MR		52.2857	S
122	PLCML153/PLSKV50)X222	53.6	46.4	50	MR	42	32	37	MR		43.5	MR
123	PLCML153/PLSKV50)X224	44.7111	37.5111	41.1111	MR	44	22	33	MR		37.0556	MR
124	PLCML153/PLSKV50)X225	43.6	36.4	40	MR	28	34	31	MR		35.5	MR
125	PLCML153/PLSKV50)X228	51.3778	44.1778	47.7778	MR	40	56	48	MR		47.8889	MR
126	PLCML153/PLSKV50)X230	63.6	56.4	60	S	58	34	46	MR		53	S
127	PLCML153/PLSKV50)X235	49.3143	42.1143	45.7143	MR	24	16	20	R		32.8571	MR
128	PLCML153/PLSKV50)X237	31.6	24.4	28	R	36	14	25	R		26.5	R
129	PLCML153/PLSKV50)X238	63.6	56.4	60	S	34	30	32	MR		46	MR
130	PLCML153/PLSKV50)X239	50.2667	43.0667	46.6667	MR	40	30	35	MR		40.8333	MR
131	PLCML153/PLSKV50)X240	59.6	52.4	56	S	16	48	32	MR		44	MR
132	PLCML153/PLSKV50)X241	52.35	45.15	48.75	MR	50	58	54	S		51.375	S
133	PLCML153/PLSKV50)X242	51.2	44	47.6	MR	46	34	40	MR		43.8	MR
134	PLCML153/PLSKV50)X244	43.6	36.4	40	MR	28	22	25	R		32.5	MR
135	PLCML153/PLSKV50)X245	32.35	25.15	28.75	R	28	34	31	MR		29.875	R
136	PLCML153/PLSKV50)X246	20.7429	13.5429	17.1429	HR	38	38	38	MR		27.5714	R
137	PLCML153/PLSKV50)X248	41.9333	34.7333	38.3333	MR	52	18	35	MR		36.6667	MR
138	PLCML153/PLSKV50)X250	29.3143	22.1143	25.7143	R	44	30	37	MR		31.3571	MR
139	PLCML153/PLSKV50)X251	40.7429	33.5429	37.1429	MR	40	60	50	MR		43.5714	MR
140	PLCML153/PLSKV50)X252	59.3143	52.1143	55.7143	S	60	44	52	S		53.8571	S
141	PLCML153/PLSKV50)X253	45.8222	38.6222	42.2222	MR	58	48	53	S		47.6111	MR
142	PLCML153/PLSKV50)X255	64.85	57.65	61.25	S	38	40	39	MR		50.125	S
143	PLCML153/PLSKV50)X256	42.1714	34.9714	38.5714	MR	26	26	26	R		32.2857	MR
144	PLCML153/PLSKV50)X257	51.9333	44.7333	48.3333	MR	32	12	22	R		35.1667	MR
145	PLCML153/PLSKV50)X258	39.3143	32.1143	35.7143	MR	40	40	40	MR		37.8571	MR
146	PLCML153/PLSKV50)X259	55.0286	47.8286	51.4286	S	54	54	54	S		52.7143	S
147	PLCML153/PLSKV50)X260	58.0444	50.8444	54.4444	S	38	46	42	MR		48.2222	MR
148	PLCML153/PLSKV50)X262	71.9333	64.7333	68.3333	S	42	38	40	MR		54.1667	S
149	PLCML153/PLSKV50)X265	53.6	46.4	50	MR	42	54	48	MR		49	MR
150	PLCML153/PLSKV50)X266	44.85	37.65	41.25	MR	40	42	41	MR		41.125	MR
151	PLCML153/PLSKV50)X268	46.9333	39.7333	43.3333	MR	64	40	52	S		47.6667	MR
152	PLCML153/PLSKV50)X269	43.6	36.4	40	MR	44	72	58	S		49	MR
153	PLCML153/PLSKV50)X270	59.6	52.4	56	S	24	40	32	MR		44	MR
154	PLCML153/PLSKV50)X271	46.6	39.4	43	MR	50	36	43	MR		43	MR
155	PLCML153/PLSKV50)X272	51.1	43.9	47.5	MR	52	64	58	S		52.75	S
156	PLCML153/PLSKV50)X274	46.9333	39.7333	43.3333	MR	70	66	68	S		55.6667	S
157	PLCML153/PLSKV50)X276	51.1	43.9	47.5	MR	46	28	37	MR		42.25	MR
158	PLCML153/PLSKV50)X279	48.6	41.4	45	MR	50	36	43	MR		44	MR
159	PLCML153/PLSKV50)X283	35.0286	27.8286	31.4286	MR	42	50	46	MR		38.7143	MR
160	PLCML153/PLSKV50)X286	47.6	40.4	44	MR	48	40	44	MR		44	MR
161	PLCML153/PLSKV50)X287	47.6	40.4	44	MR	42	42	42	MR		43	MR
162	PLCML153/PLSKV50)X289	57.6	50.4	54	S	44	38	41	MR		47.5	MR
163	PLCML153/PLSKV50)X290	39.3143	32.1143	35.7143	MR	54	76	65	S		50.3571	S
164	PLCML153/PLSKV50)X292	43.6	36.4	40	MR	46	54	50	MR		45	MR
165	PLCML153/PLSKV50)X294	56.9333	49.7333	53.3333	S	58	66	62	S		57.6667	S
166	PLCML153/PLSKV50)X295	60.7429	53.5429	57.1429	S	52	68	60	S		58.5714	S
167	PLCML153/PLSKV50)X296	56.1	48.9	52.5	S	52	50	51	S		51.75	S
168	PLCML153/PLSKV50)X298	38.6	31.4	35	MR	48	32	40	MR		37.5	MR
169	PLCML153/PLSKV50)X301	46.1	38.9	42.5	MR	40	50	45	MR		43.75	MR
170	PLCML153/PLSKV50)X302	59.85	52.65	56.25	S	32	52	42	MR		49.125	MR
171	PLCML153/PLSKV50)X303	67.6	60.4	64	S	32	62	47	MR		55.5	S
172	PLCML153/PLSKV50)X309	70.7429	63.5429	67.1429	S	32	42	37	MR		52.0714	S
173	PLCML153/PLSKV50)X310	53.6	46.4	50	MR	36	38	37	MR		43.5	MR
174	PLCML153/PLSKV50)X311	43.6	36.4	40	MR	36	40	38	MR		39	MR
175	PLCML153/PLSKV50)X314	55.0286	47.8286	51.4286	S	32	18	25	R		38.2143	MR
176	PLCML153/PLSKV50)X315	53.6	46.4	50	MR	24	38	31	MR		40.5	MR
177	PLCML153/PLSKV50)X317	59.85	52.65	56.25	S	34	44	39	MR		47.625	MR
178	PLCML153/PLSKV50)X319	58.6	51.4	55	S	40	34	37	MR		46	MR
179	PLCML153/PLSKV50)X320	76.4571	69.2571	72.8571	S	44	4	24	R		48.4286	MR
180	PLCML153/PLSKV50)X321	43.6	36.4	40	MR	44	66	55	S		47.5	MR
181	PLCML153/PLSKV50)X322	62.1714	54.9714	58.5714	S	40	42	41	MR		49.7857	MR
182	PLCML153/PLSKV50)X324	72.35	65.15	68.75	S	52	52	52	S		60.375	S
183	PLCML153/PLSKV50)X327	58.6	51.4	55	S	72	36	54	S		54.5	S
184	PLCML153/PLSKV50)X329	68.6	61.4	65	S	40	28	34	MR		49.5	MR
185	PLCML153/PLSKV50)X330	46.9333	39.7333	43.3333	MR	44	32	38	MR		40.6667	MR
186	PLCML153/PLSKV50)X331	46.4571	39.2571	42.8571	MR	28	48	38	MR		40.4286	MR
187	PLCML153/PLSKV50)X332	37.6	30.4	34	MR	24	34	29	R		31.5	MR
188	PLCML153/PLSKV50)X335	59.6	52.4	56	S	24	46	35	MR		45.5	MR
189	PLCML153/PLSKV50)X338	62.35	55.15	58.75	S	32	42	37	MR		47.875	MR
190	PLCML153/PLSKV50)X342	83.6	76.4	80	S	24	56	40	MR		60	S
191	PLCML153/PLSKV50)X343	53.6	46.4	50	MR	46	74	60	S		55	S
192	PLCML153/PLSKV50)X345	61.1	53.9	57.5	S	62	34	48	MR		52.75	S
193	PLCML153/PLSKV50)X346	78.6	71.4	75	S	50	62	56	S		65.5	S
194	PLCML153/PLSKV50)X347	56.1	48.9	52.5	S	32	34	33	MR		42.75	MR
195	PLCML153/PLSKV50)X348	63.6	56.4	60	S	24	28	26	R		43	MR
196	PLCML153/PLSKV50)X351	48.6	41.4	45	MR	58	66	62	S		53.5	S
197	PLCML153/PLSKV50)X352	43.6	36.4	40	MR	38	34	36	MR		38	MR
198	PLCML153/PLSKV50)X353	60.7429	53.5429	57.1429	S	34	38	36	MR		46.5714	MR
199	PLCML153/PLSKV50)X354	46.1	38.9	42.5	MR	28	32	30	R		36.25	MR
200	PLCML153/PLSKV50)X355	59.3143	52.1143	55.7143	S	38	46	42	MR		48.8571	MR
201	PLCML153/PLSKV50)X356	51.9333	44.7333	48.3333	MR	34	36	35	MR		41.6667	MR
202	PLCML153/PLSKV50)X357	60.7429	53.5429	57.1429	S	34	34	34	MR		45.5714	MR
203	PLCML153/PLSKV50)X362	30.7429	23.5429	27.1429	R	32	28	30	R		28.5714	R
204	PLCML153/PLSKV50)X363	74.85	67.65	71.25	S	40	18	29	R		50.125	S
205	PLCML153/PLSKV50)X364	53.6	46.4	50	MR	42	34	38	MR		44	MR
206	PLCML153/PLSKV50)X365	45.2667	38.0667	41.6667	MR	32	32	32	MR		36.8333	MR
207	PLCML153/PLSKV50)X367	67.6	60.4	64	S	40	30	35	MR		49.5	MR
208	PLCML153/PLSKV50)X371	56.1	48.9	52.5	S	28	42	35	MR		43.75	MR
209	PLCML153/PLSKV50)X372	45.2667	38.0667	41.6667	MR	40	40	40	MR		40.8333	MR
210	PLCML153/PLSKV50)X375	46.4571	39.2571	42.8571	MR	34	54	44	MR		43.4286	MR
211	PLCML153/PLSKV50)X380	63.6	56.4	60	S	58	26	42	MR		51	S
212	PLCML153/PLSKV50)X381	70.2667	63.0667	66.6667	S	50	24	37	MR		51.8333	S
213	PLCML153/PLSKV50)X382	43.6	36.4	40	MR	36	26	31	MR		35.5	MR
214	PLCML153/PLSKV50)X383	58.6	51.4	55	S	50	18	34	MR		44.5	MR
215	PLCML153/PLSKV50)X384	60.2667	53.0667	56.6667	S	48	20	34	MR		45.3333	MR
216	PLCML153/PLSKV50)X386	68.6	61.4	65	S	28	12	20	R		42.5	MR
217	PLCML153/PLSKV50)X389	31.1	23.9	27.5	R	36	46	41	MR		34.25	MR
218	PLCML153/PLSKV50)X390	35.0286	27.8286	31.4286	MR	52	28	40	MR		35.7143	MR
219	PLCML153/PLSKV50)X391	50.7429	43.5429	47.1429	MR	46	48	47	MR		47.0714	MR
220	PLCML153/PLSKV50)X393	56.1	48.9	52.5	S	40	40	40	MR		46.25	MR
221	PLCML153/PLSKV50)X396	44.6	37.4	41	MR	56	22	39	MR		40	MR
222	PLCML153/PLSKV50)X400	46.4571	39.2571	42.8571	MR	22	42	32	MR		37.4286	MR
223	PLCML153/PLSKV50)X402	63.6	56.4	60	S	58	26	42	MR		51	S
224	PLCML153/PLSKV50)X403	69.6	62.4	66	S	52	20	36	MR		51	S
225	PLCML153/PLSKV50)X404	55.6	48.4	52	S	44	42	43	MR		47.5	MR
226	PLCML153/PLSKV50)X405	52.1714	44.9714	48.5714	MR	42	32	37	MR		42.7857	MR
227	PLCML153/PLSKV50)X406	65.0286	57.8286	61.4286	S	26	30	28	R		44.7143	MR
228	PLCML153/PLSKV50)X408	43.6	36.4	40	MR	54	44	49	MR		44.5	MR
229	PLCML153/PLSKV50)X413	70.2667	63.0667	66.6667	S	52	30	41	MR		53.8333	S
230	PLCML153/PLSKV50)X417	61.6	54.4	58	S	16	52	34	MR		46	MR
231	PLCML153/PLSKV50)X418	53.6	46.4	50	MR	26	24	25	R		37.5	MR
232	PLCML153/PLSKV50)X419	63.6	56.4	60	S	38	36	37	MR		48.5	MR
233	PLCML153/PLSKV50)X423	63.6	56.4	60	S	30	26	28	R		44	MR
234	PLCML153/PLSKV50)X424	62.4889	55.2889	58.8889	S	18	32	25	R		41.9444	MR
235	PLCML153/PLSKV50)X426	60.7429	53.5429	57.1429	S	36	18	27	R		42.0714	MR
236	PLCML153/PLSKV50)X427	50.2667	43.0667	46.6667	MR	26	8	17	HR		31.8333	MR
237	PLCML153/PLSKV50)X431	58.6	51.4	55	S	50	36	43	MR		49	MR
238	PLCML153/PLSKV50)X433	57.6	50.4	54	S	36	28	32	MR		43	MR
239	PLCML153/PLSKV50)X442	50.7429	43.5429	47.1429	MR	36	28	32	MR		39.5714	MR
240	PLCML153/PLSKV50)X451	60.7429	53.5429	57.1429	S	42	28	35	MR		46.0714	MR
241	PLCML153/PLSKV50)X452	46.9333	39.7333	43.3333	MR	34	36	35	MR		39.1667	MR
242	PLCML153/PLSKV50)X453	65.2667	58.0667	61.6667	S	62	30	46	MR		53.8333	S
243	PLCML153/PLSKV50)X468	71.6	64.4	68	S	44	54	49	MR		58.5	S
244	PLCML153/PLSKV50)X469	52.1714	44.9714	48.5714	MR	60	36	48	MR		48.2857	MR
245	PLCML153/PLSKV50)X473	75.6	68.4	72	S	58	30	44	MR		58	S
246	PLCML153/PLSKV50)X474	35.2667	28.0667	31.6667	MR	56	44	50	MR		40.8333	MR
247	PLCML153/PLSKV50)X476	73.6	66.4	70	S	48	10	29	R		49.5	MR
248	PLCML153/PLSKV50)X477	81.6	74.4	78	S	62	46	54	S		66	S
249	PLCML153/PLSKV50)X485	60.7429	53.5429	57.1429	S	48	50	49	MR		53.0714	S
250	PLCML153/PLSKV50)X486	76.9333	69.7333	73.3333	S	48	14	31	MR		52.1667	S
251	PLCML153/PLSKV50)X487	51.9333	44.7333	48.3333	MR	42	28	35	MR		41.6667	MR
252	PLCML153/PLSKV50)X491	58.6	51.4	55	S	42	26	34	MR		44.5	MR
253	PLCML153/PLSKV50)X494	73.6	66.4	70	S	54	48	51	S		60.5	S
254	PLCML153/PLSKV50)X498	47.35	40.15	43.75	MR	56	50	53	S		48.375	MR
255	PLCML153/PLSKV50)X499	67.8857	60.6857	64.2857	S	54	26	40	MR		52.1429	S
256	PLCML153/PLSKV50)X500	49.6	42.4	46	MR	60	30	45	MR		45.5	MR
257	PLCML153/PLSKV50)X501	42.1714	34.9714	38.5714	MR	34	58	46	MR		42.2857	MR
258	PLCML153/PLSKV50)X505	51.1	43.9	47.5	MR	28	26	27	R		37.25	MR
259	PLCML153/PLSKV50)X511	40.2667	33.0667	36.6667	MR	30	22	26	R		31.3333	MR
260	PLCML153/PLSKV50)X515	46.9333	39.7333	43.3333	MR	36	34	35	MR		39.1667	MR
261	PLCML153/PLSKV50)X516	51.1	43.9	47.5	MR	30	28	29	R		38.25	MR
262	PLCML153/PLSKV50)X517	61.9333	54.7333	58.3333	S	48	22	35	MR		46.6667	MR
263	PLCML153/PLSKV50)X520	61.1	53.9	57.5	S	44	40	42	MR		49.75	MR
264	PLCML153/PLSKV50)X524	48.6	41.4	45	MR	46	38	42	MR		43.5	MR
265	PLCML153/PLSKV50)X525	39.6	32.4	36	MR	52	38	45	MR		40.5	MR
266	PLCML153/PLSKV50)X526	29.85	22.65	26.25	R	50	26	38	MR		32.125	MR
267	PLCML153/PLSKV50)X529	65.6	58.4	62	S	48	6	27	R		44.5	MR
268	PLCML153/PLSKV50)X531	40.2667	33.0667	36.6667	MR	40	34	37	MR		36.8333	MR
269	PLCML153/PLSKV50)X533	47.975	40.775	44.375	MR	56	40	48	MR		46.1875	MR
270	PLCML153/PLSKV50)X538	52.35	45.15	48.75	MR	48	32	40	MR		44.375	MR
271	PLCML153/PLSKV50)X540	36.1	28.9	32.5	MR	40	30	35	MR		33.75	MR
272	PLCML153/PLSKV50)X541	56.1	48.9	52.5	S	54	54	54	S		53.25	S
273	PLCML153/PLSKV50)X542	35.8222	28.6222	32.2222	MR	60	22	41	MR		36.6111	MR
274	PLCML153/PLSKV50)X543	52.1714	44.9714	48.5714	MR	40	26	33	MR		40.7857	MR
275	PLCML153/PLSKV50)X546	41.1	33.9	37.5	MR	48	58	53	S		45.25	MR
276	PLCML153/PLSKV50)X548	41.9333	34.7333	38.3333	MR	38	44	41	MR		39.6667	MR
277	PLCML153/PLSKV50)X551	45.8222	38.6222	42.2222	MR	54	42	48	MR		45.1111	MR
278	PLCML153/PLSKV50)X554	63.6	56.4	60	S	44	64	54	S		57	S
279	PLCML153/PLSKV50)X555	46.4571	39.2571	42.8571	MR	46	58	52	S		47.4286	MR
280	PLCML153/PLSKV50)X559	53.6	46.4	50	MR	46	12	29	R		39.5	MR
281	PLCML153/PLSKV50)X561	56.4571	49.2571	52.8571	S	34	42	38	MR		45.4286	MR
282	PLCML153/PLSKV50)X562	50.2667	43.0667	46.6667	MR	36	48	42	MR		44.3333	MR
283	PLCML153/PLSKV50)X563	63.6	56.4	60	S	40	54	47	MR		53.5	S
284	PLCML153/PLSKV50)X565	48.6	41.4	45	MR	26	24	25	R		35	MR
285	PLCML153/PLSKV50)X568	39.6	32.4	36	MR	26	28	27	R		31.5	MR
286	PLCML153/PLSKV50)X573	53.6	46.4	50	MR	16	26	21	R		35.5	MR
287	PLCML153/PLSKV50)X577	33.6	26.4	30	R	28	22	25	R		27.5	R
288	PLCML153/PLSKV50)X578	58.6	51.4	55	S	42	32	37	MR		46	MR
289	PLCML153/PLSKV50)X579	36.9333	29.7333	33.3333	MR	30	30	30	R		31.6667	MR
290	PLCML153/PLSKV50)X581	63.6	56.4	60	S	36	40	38	MR		49	MR
291	PLCML153/PLSKV50)X585	53.6	46.4	50	MR	28	24	26	R		38	MR
292	PLCML153/PLSKV50)X587	58.6	51.4	55	S	44	36	40	MR		47.5	MR
293	PLCML153/PLSKV50)X588	37.35	30.15	33.75	MR	50	28	39	MR		36.375	MR
294	PLCML153/PLSKV50)X589	66.9333	59.7333	63.3333	S	30	16	23	R		43.1667	MR
295	PLCML153/PLSKV50)X591	40.7429	33.5429	37.1429	MR	40	30	35	MR		36.0714	MR
296	PLCML153/PLSKV50)X592	53.6	46.4	50	MR	16	16	16	HR		33	MR
297	PLCML153/PLSKV50)X593	41.9333	34.7333	38.3333	MR	22	20	21	R		29.6667	R
298	PLCML153/PLSKV50)X596	59.6	52.4	56	S	40	46	43	MR		49.5	MR
299	PLCML153/PLSKV50)X597	52.1714	44.9714	48.5714	MR	40	42	41	MR		44.7857	MR
300	PLCML153/PLSKV50)X598	60.2667	53.0667	56.6667	S	40	46	43	MR		49.8333	MR
301	PLCML153/PLSKV50)X600	41.1	33.9	37.5	MR	28	32	30	R		33.75	MR
302	PLCML153/PLSKV50)X601	33.6	26.4	30	R	34	16	25	R		27.5	R
303	PLCML153/PLSKV50)X602	47.8857	40.6857	44.2857	MR	34	6	20	R		32.1429	MR
304	PLCML153/PLSKV50)X605	46.4571	39.2571	42.8571	MR	48	38	43	MR		42.9286	MR
305	PLCML153/PLSKV50)X606	26.9333	19.7333	23.3333	R	46	34	40	MR		31.6667	MR
306	PLCML153/PLSKV50)X609	42.1714	34.9714	38.5714	MR	42	32	37	MR		37.7857	MR
307	PLCML153/PLSKV50)X611	55.6	48.4	52	S	30	34	32	MR		42	MR
308	PLCML153/PLSKV50)X612	57.6	50.4	54	S	34	22	28	R		41	MR
309	PLCML153/PLSKV50)X615	33.6	26.4	30	R	28	24	26	R		28	R
310	PLCML153/PLSKV50)X616	42.1714	34.9714	38.5714	MR	28	28	28	R		33.2857	MR
311	PLCML153/PLSKV50)X619	63.6	56.4	60	S	36	42	39	MR		49.5	MR
312	PLCML153/PLSKV50)X620	60.2667	53.0667	56.6667	S	42	40	41	MR		48.8333	MR
313	PLCML153/PLSKV50)X625	73.6	66.4	70	S	48	38	43	MR		56.5	S
314	PLCML153/PLSKV50)X634	53.6	46.4	50	MR	46	44	45	MR		47.5	MR
315	PLCML153/PLSKV50)X637	58.6	51.4	55	S	42	36	39	MR		47	MR
316	PLCML153/PLSKV50)X638	43.6	36.4	40	MR	40	40	40	MR		40	MR
317	PLCML153/PLSKV50)X639	39.6	32.4	36	MR	32	30	31	MR		33.5	MR
318	PLCML153/PLSKV50)X643	63.6	56.4	60	S	28	64	46	MR		53	S
319	PLCML153/PLSKV50)X644	73.6	66.4	70	S	34	22	28	R		49	MR
320	PLCML153/PLSKV50)X646	53.6	46.4	50	MR	42	26	34	MR		42	MR
321	PLCML153/PLSKV50)X648	56.1	48.9	52.5	S	42	34	38	MR		45.25	MR
322	PLCML153/PLSKV50)X652	33.6	26.4	30	R	30	26	28	R		29	R
323	PLCML153/PLSKV50)X653	43.6	36.4	40	MR	62	38	50	MR		45	MR
324	PLCML153/PLSKV50)X655	43.6	36.4	40	MR	28	14	21	R		30.5	MR
325	PLCML153/PLSKV50)X657	66.9333	59.7333	63.3333	S	38	36	37	MR		50.1667	S
326	PLCML153/PLSKV50)X667	61.1	53.9	57.5	S	42	34	38	MR		47.75	MR
327	PLCML153/PLSKV50)X668	53.6	46.4	50	MR	64	46	55	S		52.5	S
328	PLCML153/PLSKV50)X669	49.6	42.4	46	MR	62	32	47	MR		46.5	MR
329	PLCML153/PLSKV50)X673	43.6	36.4	40	MR	20	26	23	R		31.5	MR
330	PLCML153/PLSKV50)X674	41.6	34.4	38	MR	32	55	43.5	MR		40.75	MR
331	PLCML153/PLSKV50)X681	80.2667	73.0667	76.6667	S	48	62	55	S		65.8333	S
332	PLCML153/PLSKV50)X683	43.6	36.4	40	MR	18	38	28	R		34	MR
333	PLCML153/PLSKV50)X685	54.7111	47.5111	51.1111	S	42	30	36	MR		43.5556	MR
334	PLCML153/PLSKV50)X687	49.6	42.4	46	MR	46	60	53	S		49.5	MR
335	PLCML153/PLSKV50)X697	46.9333	39.7333	43.3333	MR	38	34	36	MR		39.6667	MR
336	PLCML153/PLSKV50)X699	51.1	43.9	47.5	MR	26	8	17	HR		32.25	MR
337	PLCML153/PLSKV50)X700	61.1	53.9	57.5	S	34	44	39	MR		48.25	MR
338	PLCML153/PLSKV50)X702	53.6	46.4	50	MR	56	52	54	S		52	S
339	PLCML153/PLSKV50)X703	57.35	50.15	53.75	S	52	48	50	MR		51.875	S
340	PLCML153/PLSKV50)X706	45.6	38.4	42	MR	40	34	37	MR		39.5	MR
341	PLCML153/PLSKV50)X707	52.1714	44.9714	48.5714	MR	38	44	41	MR		44.7857	MR
342	PLCML153/PLSKV50)X708	48.6	41.4	45	MR	32	44	38	MR		41.5	MR
343	PLCML153/PLSKV50)X709	53.6	46.4	50	MR	30	38	34	MR		42	MR
344	PLCML153/PLSKV50)X710	65.6	58.4	62	S	34	58	46	MR		54	S
345	PLCML153/PLSKV50)X712	39.6	32.4	36	MR	52	56	54	S		45	MR
346	PLCML153/PLSKV50)X717	58.6	51.4	55	S	18	16	17	HR		36	MR

## Sheet: PHENO DATA_SCR
PHENOTYPIC DATA: SCR
Sl No.	Source Pedigree	2013 SCR PDS (90 DAS)			Disease Reaction		2014 SCR PDS (90 DAS)			Disease Reaction		MEAN SCR PDS (90 DAS)	Disease Reaction
		R-I	R-II	Mean			R-I	R-II	Mean			Mean
1	PLCML153	61.03	70.29	65.66	S		73.66	82.33	77.995	HS		71.8275	S
2	PLSKV50	0	0	0	HR		0	0	0	HR		0	HR
3	PLCML153/PLSKV50)X1	12.0367	21.2967	16.6667	MR		21.6667	30	25.8333	MS		21.25	MR
4	PLCML153/PLSKV50)X3	15.37	24.63	20	MR		28	32.5	30.25	MS		25.125	MS
5	PLCML153/PLSKV50)X6	47.87	57.13	52.5	S		48.3333	25	36.6667	MS		44.5833	MS
6	PLCML153/PLSKV50)X7	57.37	66.63	62	S		52	47.5	49.75	MS		55.875	S
7	PLCML153/PLSKV50)X8	30.37	39.63	35	MS		20	38.3333	29.1667	MS		32.0833	MS
8	PLCML153/PLSKV50)X9	55.37	64.63	60	S		31.4286	24.2857	27.8571	MS		43.9286	MS
9	PLCML153/PLSKV50)X10	37.87	47.13	42.5	MS		34	13.3333	23.6667	MR		33.0833	MS
10	PLCML153/PLSKV50)X12	23.7033	32.9633	28.3333	MS		20	47.1429	33.5714	MS		30.9524	MS
11	PLCML153/PLSKV50)X16	5.37	14.63	10	R		0	70	35	MS		22.5	MR
12	PLCML153/PLSKV50)X17	12.87	22.13	17.5	MR		17.5	45	31.25	MS		24.375	MR
13	PLCML153/PLSKV50)X18	40.37	49.63	45	MS		18.3333	38.75	28.5417	MS		36.7708	MS
14	PLCML153/PLSKV50)X19	37.37	46.63	42	MS		38	56.6667	47.3333	MS		44.6667	MS
15	PLCML153/PLSKV50)X21	16.7986	26.0586	21.4286	MR		26.25	50	38.125	MS		29.7768	MS
16	PLCML153/PLSKV50)X22	21.62	30.88	26.25	MS		40	47.5	43.75	MS		35	MS
17	PLCML153/PLSKV50)X23	29.37	38.63	34	MS		10	20	15	MR		24.5	MR
18	PLCML153/PLSKV50)X28	53.37	62.63	58	S		55	18	36.5	MS		47.25	MS
19	PLCML153/PLSKV50)X29	45.37	54.63	50	MS		23.3333	36.6667	30	MS		40	MS
20	PLCML153/PLSKV50)X30	19.6557	28.9157	24.2857	MR		14	6.66667	10.3333	MR		17.3095	MR
21	PLCML153/PLSKV50)X31	7.87	17.13	12.5	MR		5.71429	25	15.3571	MR		13.9286	MR
22	PLCML153/PLSKV50)X34	23.37	32.63	28	MS		24	13.3333	18.6667	MR		23.3333	MR
23	PLCML153/PLSKV50)X35	38.7033	47.9633	43.3333	MS		28.75	74	51.375	S		47.3542	MS
24	PLCML153/PLSKV50)X36	13.7033	22.9633	18.3333	MR		6.66667	6.67	6.66833	R		12.5008	MR
25	PLCML153/PLSKV50)X39	31.0843	40.3443	35.7143	MS		21.4286	37.5	29.4643	MS		32.5893	MS
26	PLCML153/PLSKV50)X41	28.2271	37.4871	32.8571	MS		20	56	38	MS		35.4286	MS
27	PLCML153/PLSKV50)X45	17.5922	26.8522	22.2222	MR		18	16.6667	17.3333	MR		19.7778	MR
28	PLCML153/PLSKV50)X46	48.7033	57.9633	53.3333	S		50	45	47.5	MS		50.4167	S
29	PLCML153/PLSKV50)X47	33.9414	43.2014	38.5714	MS		46.6667	0	23.3333	MR		30.9524	MS
30	PLCML153/PLSKV50)X48	42.0367	51.2967	46.6667	MS		28.5714	10	19.2857	MR		32.9762	MS
31	PLCML153/PLSKV50)X49	42.5129	51.7729	47.1429	MS		28	3.75	15.875	MR		31.5089	MS
32	PLCML153/PLSKV50)X52	15.37	24.63	20	MR		22.5	45	33.75	MS		26.875	MS
33	PLCML153/PLSKV50)X55	3.37	12.63	8	R		0	22	11	MR		9.5	R
34	PLCML153/PLSKV50)X58	12.0367	21.2967	16.6667	MR		18	40	29	MS		22.8333	MR
35	PLCML153/PLSKV50)X60	20.37	29.63	25	MR		23.3333	0	11.6667	MR		18.3333	MR
36	PLCML153/PLSKV50)X61	29.12	38.38	33.75	MS		25	30	27.5	MS		30.625	MS
37	PLCML153/PLSKV50)X62	17.0367	26.2967	21.6667	MR		15	0	7.5	R		14.5833	MR
38	PLCML153/PLSKV50)X63	3.32	6.85222	5.08611	R		0	8.33333	4.16667	R		4.62639	R
39	PLCML153/PLSKV50)X64	32.87	42.13	37.5	MS		34	0	17	MR		27.25	MS
40	PLCML153/PLSKV50)X65	37.87	47.13	42.5	MS		55	6.66667	30.8333	MS		36.6667	MS
41	PLCML153/PLSKV50)X69	25.37	34.63	30	MS		30	16.25	23.125	MR		26.5625	MS
42	PLCML153/PLSKV50)X70	38.7033	47.9633	43.3333	MS		60	30	45	MS		44.1667	MS
43	PLCML153/PLSKV50)X75	68.7033	77.9633	73.3333	S		70	65.66	67.83	S		70.5817	S
44	PLCML153/PLSKV50)X79	51.37	60.63	56	S		46.6667	30	38.3333	MS		47.1667	MS
45	PLCML153/PLSKV50)X80	52.0367	61.2967	56.6667	S		60	60	60	S		58.3333	S
46	PLCML153/PLSKV50)X81	20.37	29.63	25	MR		40	40	40	MS		32.5	MS
47	PLCML153/PLSKV50)X82	45.37	54.63	50	MS		45	8	26.5	MS		38.25	MS
48	PLCML153/PLSKV50)X85	38.7033	47.9633	43.3333	MS		37.5	28	32.75	MS		38.0417	MS
49	PLCML153/PLSKV50)X86	18.7033	27.9633	23.3333	MR		30	20	25	MR		24.1667	MR
50	PLCML153/PLSKV50)X91	5.37	14.63	10	R		20	6.66667	13.3333	MR		11.6667	MR
51	PLCML153/PLSKV50)X92	5.37	14.63	10	R		10	0	5	R		7.5	R
52	PLCML153/PLSKV50)X93	11.37	20.63	16	MR		20	20	20	MR		18	MR
53	PLCML153/PLSKV50)X94	12.0367	21.2967	16.6667	MR		20	32	26	MS		21.3333	MR
54	PLCML153/PLSKV50)X96	12.0367	21.2967	16.6667	MR		40	15	27.5	MS		22.0833	MR
55	PLCML153/PLSKV50)X99	21.0843	30.3443	25.7143	MS		30	49	39.5	MS		32.6071	MS
56	PLCML153/PLSKV50)X101	29.6557	38.9157	34.2857	MS		40	55.33	47.665	MS		40.9754	MS
57	PLCML153/PLSKV50)X103	18.7033	27.9633	23.3333	MR		30	20	25	MR		24.1667	MR
58	PLCML153/PLSKV50)X104	30.37	39.63	35	MS		40	30	35	MS		35	MS
59	PLCML153/PLSKV50)X105	18.7033	27.9633	23.3333	MR		30	0	15	MR		19.1667	MR
60	PLCML153/PLSKV50)X107	35.37	44.63	40	MS		50	30	40	MS		40	MS
61	PLCML153/PLSKV50)X108	3.86	7.48714	5.67357	R		20	6	13	MR		9.33679	R
62	PLCML153/PLSKV50)X113	20.37	29.63	25	MR		40	4	22	MR		23.5	MR
63	PLCML153/PLSKV50)X114	45.37	54.63	50	MS		50	16	33	MS		41.5	MS
64	PLCML153/PLSKV50)X115	37.0367	46.2967	41.6667	MS		40	0	20	MR		30.8333	MS
65	PLCML153/PLSKV50)X116	14.12	23.38	18.75	MR		26.66	36.66	31.66	MS		25.205	MS
66	PLCML153/PLSKV50)X117	12.0367	21.2967	16.6667	MR		20	29.66	24.83	MR		20.7483	MR
67	PLCML153/PLSKV50)X119	28.7033	37.9633	33.3333	MS		20	0	10	R		21.6667	MR
68	PLCML153/PLSKV50)X120	27.0367	36.2967	31.6667	MS		40	12.5	26.25	MS		28.9583	MS
69	PLCML153/PLSKV50)X124	22.87	32.13	27.5	MS		40	5.55556	22.7778	MR		25.1389	MS
70	PLCML153/PLSKV50)X126	17.0367	26.2967	21.6667	MR		30	10	20	MR		20.8333	MR
71	PLCML153/PLSKV50)X127	10.37	19.63	15	MR		20	18.66	19.33	MR		17.165	MR
72	PLCML153/PLSKV50)X129	25.37	34.63	30	MS		30	10.66	20.33	MR		25.165	MS
73	PLCML153/PLSKV50)X132	25.37	34.63	30	MS		30	16.6667	23.3333	MR		26.6667	MS
74	PLCML153/PLSKV50)X133	15.37	24.63	20	MR		20	2.5	11.25	MR		15.625	MR
75	PLCML153/PLSKV50)X134	4.12	13.38	8.75	R		10	0	5	R		6.875	R
76	PLCML153/PLSKV50)X136	12.0367	21.2967	16.6667	MR		20	23.3333	21.6667	MR		19.1667	MR
77	PLCML153/PLSKV50)X139	32.0367	41.2967	36.6667	MS		40	20	30	MS		33.3333	MS
78	PLCML153/PLSKV50)X141	16.7986	26.0586	21.4286	MR		30	22	26	MS		23.7143	MR
79	PLCML153/PLSKV50)X142	25.37	34.63	30	MS		40	18.75	29.375	MS		29.6875	MS
80	PLCML153/PLSKV50)X143	31.37	40.63	36	MS		50	37.5	43.75	MS		39.875	MS
81	PLCML153/PLSKV50)X145	27.87	37.13	32.5	MS		40	30	35	MS		33.75	MS
82	PLCML153/PLSKV50)X146	35.37	44.63	40	MS		40	20	30	MS		35	MS
83	PLCML153/PLSKV50)X149	25.37	34.63	30	MS		30	24.55	27.275	MS		28.6375	MS
84	PLCML153/PLSKV50)X150	10.37	19.63	15	MR		30	36.66	33.33	MS		24.165	MR
85	PLCML153/PLSKV50)X153	0	4.63	2.315	R		0	30	15	MR		8.6575	R
86	PLCML153/PLSKV50)X154	22.0367	31.2967	26.6667	MS		40	14	27	MS		26.8333	MS
87	PLCML153/PLSKV50)X157	2.03667	11.2967	6.66667	R		10	20	15	MR		10.8333	MR
88	PLCML153/PLSKV50)X158	18.7033	27.9633	23.3333	MR		30	10	20	MR		21.6667	MR
89	PLCML153/PLSKV50)X161	31.0843	40.3443	35.7143	MS		40	0	20	MR		27.8571	MS
90	PLCML153/PLSKV50)X162	35.37	44.63	40	MS		50	17.5	33.75	MS		36.875	MS
91	PLCML153/PLSKV50)X169	19.37	28.63	24	MR		30	0	15	MR		19.5	MR
92	PLCML153/PLSKV50)X170	22.0367	31.2967	26.6667	MS		30	49.66	39.83	MS		33.2483	MS
93	PLCML153/PLSKV50)X171	12.0367	21.2967	16.6667	MR		20	20	20	MR		18.3333	MR
94	PLCML153/PLSKV50)X173	30.37	39.63	35	MS		40	63.33	51.665	S		43.3325	MS
95	PLCML153/PLSKV50)X174	18.2271	27.4871	22.8571	MR		30	13.3333	21.6667	MR		22.2619	MR
96	PLCML153/PLSKV50)X178	19.6557	28.9157	24.2857	MR		30	10	20	MR		22.1429	MR
97	PLCML153/PLSKV50)X180	5.37	14.63	10	R		20	20	20	MR		15	MR
98	PLCML153/PLSKV50)X182	10.37	19.63	15	MR		30	0	15	MR		15	MR
99	PLCML153/PLSKV50)X185	7.03667	16.2967	11.6667	MR		20	25	22.5	MR		17.0833	MR
100	PLCML153/PLSKV50)X187	2.33	7.96333	5.14667	R		0	16.6667	8.33333	R		6.74	R
101	PLCML153/PLSKV50)X188	6.33	8.91571	7.62286	R		0	12.5	6.25	R		6.93643	R
102	PLCML153/PLSKV50)X189	16.4811	25.7411	21.1111	MR		30	40	35	MS		28.0556	MS
103	PLCML153/PLSKV50)X191	28.7033	37.9633	33.3333	MS		40	30	35	MS		34.1667	MS
104	PLCML153/PLSKV50)X192	19.37	28.63	24	MR		30	34.2857	32.1429	MS		28.0714	MS
105	PLCML153/PLSKV50)X194	21.0843	30.3443	25.7143	MS		30	34	32	MS		28.8571	MS
106	PLCML153/PLSKV50)X195	4.12	13.38	8.75	R		10	40	25	MR		16.875	MR
107	PLCML153/PLSKV50)X197	22.5129	31.7729	27.1429	MS		30	0	15	MR		21.0714	MR
108	PLCML153/PLSKV50)X198	22.0367	31.2967	26.6667	MS		30	12	21	MR		23.8333	MR
109	PLCML153/PLSKV50)X200	0	4.63	2.315	R		0	5	2.5	R		2.4075	R
110	PLCML153/PLSKV50)X201	5.37	14.63	10	R		20	0	10	R		10	R
111	PLCML153/PLSKV50)X203	22.87	32.13	27.5	MS		30	24	27	MS		27.25	MS
112	PLCML153/PLSKV50)X204	41.37	50.63	46	MS		50	48	49	MS		47.5	MS
113	PLCML153/PLSKV50)X205	35.37	44.63	40	MS		50	20	35	MS		37.5	MS
114	PLCML153/PLSKV50)X206	27.37	36.63	32	MS		40	34.2857	37.1429	MS		34.5714	MS
115	PLCML153/PLSKV50)X207	27.37	36.63	32	MS		40	41.6667	40.8333	MS		36.4167	MS
116	PLCML153/PLSKV50)X208	15.37	24.63	20	MR		20	16.6667	18.3333	MR		19.1667	MR
117	PLCML153/PLSKV50)X209	0	4.63	2.315	R		0	20	10	R		6.1575	R
118	PLCML153/PLSKV50)X212	15.37	24.63	20	MR		20	0	10	R		15	MR
119	PLCML153/PLSKV50)X214	0	4.63	2.315	R		10.33	0	5.165	R		3.74	R
120	PLCML153/PLSKV50)X217	22.87	32.13	27.5	MS		0	20	10	R		18.75	MR
121	PLCML153/PLSKV50)X218	8.70333	17.9633	13.3333	MR		30	0	15	MR		14.1667	MR
122	PLCML153/PLSKV50)X222	0	0	0	R		20	27.5	23.75	MR		11.875	MR
123	PLCML153/PLSKV50)X224	45.37	54.63	50	MS		0	20	10	R		30	MS
124	PLCML153/PLSKV50)X225	35.37	44.63	40	MS		50	0	25	MR		32.5	MS
125	PLCML153/PLSKV50)X228	0	4.63	2.315	R		40	0	20	MR		11.1575	MR
126	PLCML153/PLSKV50)X230	5.37	14.63	10	R		20	40	30	MS		20	MR
127	PLCML153/PLSKV50)X235	35.37	44.63	40	MS		20	0	10	R		25	MR
128	PLCML153/PLSKV50)X237	35.37	44.63	40	MS		50	66.66	58.33	S		49.165	MS
129	PLCML153/PLSKV50)X238	0	4.63	2.315	R		40	16.6667	28.3333	MS		15.3242	MR
130	PLCML153/PLSKV50)X239	21.37	30.63	26	MS		0	0	0	HR		13	MR
131	PLCML153/PLSKV50)X240	7.03667	16.2967	11.6667	MR		30	0	15	MR		13.3333	MR
132	PLCML153/PLSKV50)X241	7.37	16.63	12	MR		20	0	10	R		11	MR
133	PLCML153/PLSKV50)X242	2.51286	11.7729	7.14286	R		10	15	12.5	MR		9.82143	R
134	PLCML153/PLSKV50)X244	0	4.63	2.315	R		20	0	10	R		6.1575	R
135	PLCML153/PLSKV50)X245	17.37	26.63	22	MR		30	21.4286	25.7143	MS		23.8571	MR
136	PLCML153/PLSKV50)X246	5.37	14.63	10	R		30	0	15	MR		12.5	MR
137	PLCML153/PLSKV50)X248	18.7033	27.9633	23.3333	MR		40	0	20	MR		21.6667	MR
138	PLCML153/PLSKV50)X250	0	4.63	2.315	R		40	40	40	MS		21.1575	MR
139	PLCML153/PLSKV50)X251	26.7986	36.0586	31.4286	MS		20	23.3333	21.6667	MR		26.5476	MS
140	PLCML153/PLSKV50)X252	25.37	34.63	30	MS		40	25	32.5	MS		31.25	MS
141	PLCML153/PLSKV50)X253	17.0367	26.2967	21.6667	MR		50	18.5714	34.2857	MS		27.9762	MS
142	PLCML153/PLSKV50)X255	35.37	44.63	40	MS		30	30	30	MS		35	MS
143	PLCML153/PLSKV50)X256	5.37	14.63	10	R		50	0	25	MR		17.5	MR
144	PLCML153/PLSKV50)X257	0	4.63	2.315	R		20	21.6667	20.8333	MR		11.5742	MR
145	PLCML153/PLSKV50)X258	1.08429	10.3443	5.71429	R		0	28	14	MR		9.85714	R
146	PLCML153/PLSKV50)X259	0	4.63	2.315	R		20	0	10	R		6.1575	R
147	PLCML153/PLSKV50)X260	2.33	7.96333	5.14667	R		0	33.3333	16.6667	MR		10.9067	MR
148	PLCML153/PLSKV50)X262	2.33	7.96333	5.14667	R		10	22	16	MR		10.5733	MR
149	PLCML153/PLSKV50)X265	15.37	24.63	20	MR		20	0	10	R		15	MR
150	PLCML153/PLSKV50)X266	5.37	14.63	10	R		30	25	27.5	MS		18.75	MR
151	PLCML153/PLSKV50)X268	5.37	14.63	10	R		10	20	15	MR		12.5	MR
152	PLCML153/PLSKV50)X269	15.37	24.63	20	MR		20	32	26	MS		23	MR
153	PLCML153/PLSKV50)X270	17.0367	26.2967	21.6667	MR		30	0	15	MR		18.3333	MR
154	PLCML153/PLSKV50)X271	7.37	16.63	12	MR		40	37.5	38.75	MS		25.375	MS
155	PLCML153/PLSKV50)X272	5.37	14.63	10	R		20	47.5	33.75	MS		21.875	MR
156	PLCML153/PLSKV50)X274	6.33	8.63	7.48	R		10	80	45	MS		26.24	MS
157	PLCML153/PLSKV50)X276	7.03667	16.2967	11.6667	MR		20	50	35	MS		23.3333	MR
158	PLCML153/PLSKV50)X279	2.03667	11.2967	6.66667	R		20	10.33	15.165	MR		10.9158	MR
159	PLCML153/PLSKV50)X283	15.37	24.63	20	MR		30	45	37.5	MS		28.75	MS
160	PLCML153/PLSKV50)X286	11.62	20.88	16.25	MR		30	42	36	MS		26.125	MS
161	PLCML153/PLSKV50)X287	0	4.63	2.315	R		20	50	35	MS		18.6575	MR
162	PLCML153/PLSKV50)X289	5.37	14.63	10	R		0	7.5	3.75	R		6.875	R
163	PLCML153/PLSKV50)X290	31.37	40.63	36	MS		20	0	10	R		23	MR
164	PLCML153/PLSKV50)X292	5.37	14.63	10	R		50	45	47.5	MS		28.75	MS
165	PLCML153/PLSKV50)X294	12.87	22.13	17.5	MR		20	20	20	MR		18.75	MR
166	PLCML153/PLSKV50)X295	9.37	18.63	14	MR		30	43.3333	36.6667	MS		25.3333	MS
167	PLCML153/PLSKV50)X296	12.0367	21.2967	16.6667	MR		20	35	27.5	MS		22.0833	MR
168	PLCML153/PLSKV50)X298	0.37	9.63	5	R		10	60	35	MS		20	MR
169	PLCML153/PLSKV50)X301	6.33	8.38	7.355	R		0	22	11	MR		9.1775	R
170	PLCML153/PLSKV50)X302	8.70333	17.9633	13.3333	MR		30	30	30	MS		21.6667	MR
171	PLCML153/PLSKV50)X303	3.70333	12.9633	8.33333	R		40	20	30	MS		19.1667	MR
172	PLCML153/PLSKV50)X309	21.0843	30.3443	25.7143	MS		20	37.5	28.75	MS		27.2321	MS
173	PLCML153/PLSKV50)X310	13.7033	22.9633	18.3333	MR		40	0	20	MR		19.1667	MR
174	PLCML153/PLSKV50)X311	2.33	7.96333	5.14667	R		20	34.2857	27.1429	MS		16.1448	MR
175	PLCML153/PLSKV50)X314	28.7033	37.9633	33.3333	MS		10	0	5	R		19.1667	MR
176	PLCML153/PLSKV50)X315	18.7033	27.9633	23.3333	MR		40	0	20	MR		21.6667	MR
177	PLCML153/PLSKV50)X317	22.0367	31.2967	26.6667	MS		30	0	15	MR		20.8333	MR
178	PLCML153/PLSKV50)X319	13.37	22.63	18	MR		30	10	20	MR		19	MR
179	PLCML153/PLSKV50)X320	13.37	22.63	18	MR		20	0	10	R		14	MR
180	PLCML153/PLSKV50)X321	20.37	29.63	25	MR		30	0	15	MR		20	MR
181	PLCML153/PLSKV50)X322	0	4.63	2.315	R		30	20	25	MR		13.6575	MR
182	PLCML153/PLSKV50)X324	8.22714	17.4871	12.8571	MR		20	0	10	R		11.4286	MR
183	PLCML153/PLSKV50)X327	34.12	43.38	38.75	MS		25	0	12.5	MR		25.625	MS
184	PLCML153/PLSKV50)X329	0	4.63	2.315	R		50	0	25	MR		13.6575	MR
185	PLCML153/PLSKV50)X330	2.03667	11.2967	6.66667	R		0	6.66667	3.33333	R		5	R
186	PLCML153/PLSKV50)X331	17.0367	26.2967	21.6667	MR		20	20	20	MR		20.8333	MR
187	PLCML153/PLSKV50)X332	47.37	56.63	52	S		30	85	57.5	S		54.75	S
188	PLCML153/PLSKV50)X335	27.37	36.63	32	MS		60	40	50	MS		41	MS
189	PLCML153/PLSKV50)X338	47.87	57.13	52.5	S		40	55.66	47.83	MS		50.165	S
190	PLCML153/PLSKV50)X342	2.87	12.13	7.5	R		70	28	49	MS		28.25	MS
191	PLCML153/PLSKV50)X343	27.37	36.63	32	MS		20	45	32.5	MS		32.25	MS
192	PLCML153/PLSKV50)X345	13.37	22.63	18	MR		40	0	20	MR		19	MR
193	PLCML153/PLSKV50)X346	25.37	34.63	30	MS		30	0	15	MR		22.5	MR
194	PLCML153/PLSKV50)X347	0	4.63	2.315	R		40	0	20	MR		11.1575	MR
195	PLCML153/PLSKV50)X348	5.37	14.63	10	R		30	40	35	MS		22.5	MR
196	PLCML153/PLSKV50)X351	13.7033	22.9633	18.3333	MR		0	30	15	MR		16.6667	MR
197	PLCML153/PLSKV50)X352	7.03667	16.2967	11.6667	MR		30	35	32.5	MS		22.0833	MR
198	PLCML153/PLSKV50)X353	8.70333	17.9633	13.3333	MR		20	0	10	R		11.6667	MR
199	PLCML153/PLSKV50)X354	0	4.63	2.315	R		20	50	35	MS		18.6575	MR
200	PLCML153/PLSKV50)X355	15.37	24.63	20	MR		0	25	12.5	MR		16.25	MR
201	PLCML153/PLSKV50)X356	25.37	34.63	30	MS		30	30	30	MS		30	MS
202	PLCML153/PLSKV50)X357	25.37	34.63	30	MS		40	46.6667	43.3333	MS		36.6667	MS
203	PLCML153/PLSKV50)X362	17.0367	26.2967	21.6667	MR		40	52.5	46.25	MS		33.9583	MS
204	PLCML153/PLSKV50)X363	17.37	26.63	22	MR		30	35	32.5	MS		27.25	MS
205	PLCML153/PLSKV50)X364	40.37	49.63	45	MS		30	40	35	MS		40	MS
206	PLCML153/PLSKV50)X365	11.37	20.63	16	MR		50	55	52.5	S		34.25	MS
207	PLCML153/PLSKV50)X367	15.37	24.63	20	MR		20	20	20	MR		20	MR
208	PLCML153/PLSKV50)X371	65.37	74.63	70	S		20	30	25	MR		47.5	MS
209	PLCML153/PLSKV50)X372	25.37	34.63	30	MS		80	0	40	MS		35	MS
210	PLCML153/PLSKV50)X375	60.37	69.63	65	S		40	45	42.5	MS		53.75	S
211	PLCML153/PLSKV50)X380	0	4.63	2.315	R		70	0	35	MS		18.6575	MR
212	PLCML153/PLSKV50)X381	25.37	34.63	30	MS		0	56.6667	28.3333	MS		29.1667	MS
213	PLCML153/PLSKV50)X382	15.37	24.63	20	MR		40	44	42	MS		31	MS
214	PLCML153/PLSKV50)X383	0	4.63	2.315	R		20	0	10	R		6.1575	R
215	PLCML153/PLSKV50)X384	35.37	44.63	40	MS		0	5	2.5	R		21.25	MR
216	PLCML153/PLSKV50)X386	10.37	19.63	15	MR		50	42	46	MS		30.5	MS
217	PLCML153/PLSKV50)X389	45.37	54.63	50	MS		30	17.5	23.75	MR		36.875	MS
218	PLCML153/PLSKV50)X390	7.87	17.13	12.5	MR		60	47.5	53.75	S		33.125	MS
219	PLCML153/PLSKV50)X391	10.37	19.63	15	MR		15	30	22.5	MR		18.75	MR
220	PLCML153/PLSKV50)X393	32.0367	41.2967	36.6667	MS		50	25	37.5	MS		37.0833	MS
221	PLCML153/PLSKV50)X396	0	4.63	2.315	R		10	0	5	R		3.6575	R
222	PLCML153/PLSKV50)X400	22.87	32.13	27.5	MS		40	20	30	MS		28.75	MS
223	PLCML153/PLSKV50)X402	6.62	15.88	11.25	MR		20	0	10	R		10.625	MR
224	PLCML153/PLSKV50)X403	12.87	22.13	17.5	MR		20	50	35	MS		26.25	MS
225	PLCML153/PLSKV50)X404	17.87	27.13	22.5	MR		40	35	37.5	MS		30	MS
226	PLCML153/PLSKV50)X405	0	4.63	2.315	R		20	50	35	MS		18.6575	MR
227	PLCML153/PLSKV50)X406	9.37	18.63	14	MR		30	0	15	MR		14.5	MR
228	PLCML153/PLSKV50)X408	0	4.63	2.315	R		20	0	10	R		6.1575	R
229	PLCML153/PLSKV50)X413	6.33	8.91571	7.62286	R		20	20	20	MR		13.8114	MR
230	PLCML153/PLSKV50)X417	2.51286	11.7729	7.14286	R		30	0	15	MR		11.0714	MR
231	PLCML153/PLSKV50)X418	5.86	7.48714	6.67357	R		0	0	0	HR		3.33679	R
232	PLCML153/PLSKV50)X419	7.03667	16.2967	11.6667	MR		20	55	37.5	MS		24.5833	MR
233	PLCML153/PLSKV50)X423	3.37	12.63	8	R		20	0	10	R		9	R
234	PLCML153/PLSKV50)X424	0.37	9.63	5	R		20	0	10	R		7.5	R
235	PLCML153/PLSKV50)X426	2.33	7.96333	5.14667	R		30	0	15	MR		10.0733	MR
236	PLCML153/PLSKV50)X427	5.37	14.63	10	R		0	0	0	HR		5	R
237	PLCML153/PLSKV50)X431	11.37	20.63	16	MR		20	40	30	MS		23	MR
238	PLCML153/PLSKV50)X433	17.37	26.63	22	MR		20	0	10	R		16	MR
239	PLCML153/PLSKV50)X442	2.33	7.96333	5.14667	R		30	21.6667	25.8333	MS		15.49	MR
240	PLCML153/PLSKV50)X451	2.33	7.96333	5.14667	R		30	15	22.5	MR		13.8233	MR
241	PLCML153/PLSKV50)X452	0	4.63	2.315	R		0	0	0	HR		1.1575	R
242	PLCML153/PLSKV50)X453	13.7033	22.9633	18.3333	MR		20	0	10	R		14.1667	MR
243	PLCML153/PLSKV50)X468	0	4.63	2.315	R		30	0	15	MR		8.6575	R
244	PLCML153/PLSKV50)X469	7.37	16.63	12	MR		0	60	30	MS		21	MR
245	PLCML153/PLSKV50)X473	15.37	24.63	20	MR		20	0	10	R		15	MR
246	PLCML153/PLSKV50)X474	28.7033	37.9633	33.3333	MS		30	15	22.5	MR		27.9167	MS
247	PLCML153/PLSKV50)X476	3.70333	12.9633	8.33333	R		50	0	25	MR		16.6667	MR
248	PLCML153/PLSKV50)X477	10.37	19.63	15	MR		20	0	10	R		12.5	MR
249	PLCML153/PLSKV50)X485	32.0367	41.2967	36.6667	MS		30	0	15	MR		25.8333	MS
250	PLCML153/PLSKV50)X486	35.37	44.63	40	MS		40	0	20	MR		30	MS
251	PLCML153/PLSKV50)X487	20.37	29.63	25	MR		50	20	35	MS		30	MS
252	PLCML153/PLSKV50)X491	40.37	49.63	45	MS		30	0	15	MR		30	MS
253	PLCML153/PLSKV50)X494	9.37	18.63	14	MR		60	0	30	MS		22	MR
254	PLCML153/PLSKV50)X498	18.7033	27.9633	23.3333	MR		30	60	45	MS		34.1667	MS
255	PLCML153/PLSKV50)X499	13.37	22.63	18	MR		30	75.66	52.83	S		35.415	MS
256	PLCML153/PLSKV50)X500	25.37	34.63	30	MS		20	50	35	MS		32.5	MS
257	PLCML153/PLSKV50)X501	17.87	27.13	22.5	MR		40	45	42.5	MS		32.5	MS
258	PLCML153/PLSKV50)X505	25.37	34.63	30	MS		30	40	35	MS		32.5	MS
259	PLCML153/PLSKV50)X511	25.37	34.63	30	MS		40	38	39	MS		34.5	MS
260	PLCML153/PLSKV50)X515	25.37	34.63	30	MS		40	40	40	MS		35	MS
261	PLCML153/PLSKV50)X516	35.37	44.63	40	MS		50	80	65	S		52.5	S
262	PLCML153/PLSKV50)X517	50.37	59.63	55	S		40	45	42.5	MS		48.75	MS
263	PLCML153/PLSKV50)X520	20.37	29.63	25	MR		70	0	35	MS		30	MS
264	PLCML153/PLSKV50)X524	28.7033	37.9633	33.3333	MS		30	0	15	MR		24.1667	MR
265	PLCML153/PLSKV50)X525	25.37	34.63	30	MS		40	0	20	MR		25	MR
266	PLCML153/PLSKV50)X526	30.37	39.63	35	MS		40	40	40	MS		37.5	MS
267	PLCML153/PLSKV50)X529	35.37	44.63	40	MS		40	20	30	MS		35	MS
268	PLCML153/PLSKV50)X531	18.7033	27.9633	23.3333	MR		50	0	25	MR		24.1667	MR
269	PLCML153/PLSKV50)X533	25.37	34.63	30	MS		30	0	15	MR		22.5	MR
270	PLCML153/PLSKV50)X538	15.37	24.63	20	MR		40	65.33	52.665	S		36.3325	MS
271	PLCML153/PLSKV50)X540	25.37	34.63	30	MS		30	20	25	MR		27.5	MS
272	PLCML153/PLSKV50)X541	32.0367	41.2967	36.6667	MS		40	72	56	S		46.3333	MS
273	PLCML153/PLSKV50)X542	22.0367	31.2967	26.6667	MS		40	41.4286	40.7143	MS		33.6905	MS
274	PLCML153/PLSKV50)X543	45.37	54.63	50	MS		30	45.7143	37.8571	MS		43.9286	MS
275	PLCML153/PLSKV50)X546	27.87	37.13	32.5	MS		60	0	30	MS		31.25	MS
276	PLCML153/PLSKV50)X548	28.7033	37.9633	33.3333	MS		40	0	20	MR		26.6667	MS
277	PLCML153/PLSKV50)X551	20.37	29.63	25	MR		50	40	45	MS		35	MS
278	PLCML153/PLSKV50)X554	22.87	32.13	27.5	MS		30	45	37.5	MS		32.5	MS
279	PLCML153/PLSKV50)X555	50.37	59.63	55	S		30	45	37.5	MS		46.25	MS
280	PLCML153/PLSKV50)X559	18.7033	27.9633	23.3333	MR		70	20	45	MS		34.1667	MS
281	PLCML153/PLSKV50)X561	8.70333	17.9633	13.3333	MR		30	55	42.5	MS		27.9167	MS
282	PLCML153/PLSKV50)X562	0.37	9.63	5	R		20	40	30	MS		17.5	MR
283	PLCML153/PLSKV50)X563	25.37	34.63	30	MS		20	50	35	MS		32.5	MS
284	PLCML153/PLSKV50)X565	17.87	27.13	22.5	MR		40	47.5	43.75	MS		33.125	MS
285	PLCML153/PLSKV50)X568	18.7033	27.9633	23.3333	MR		30	35	32.5	MS		27.9167	MS
286	PLCML153/PLSKV50)X573	3.70333	12.9633	8.33333	R		30	40	35	MS		21.6667	MR
287	PLCML153/PLSKV50)X577	22.0367	31.2967	26.6667	MS		20	42	31	MS		28.8333	MS
288	PLCML153/PLSKV50)X578	25.37	34.63	30	MS		30	0	15	MR		22.5	MR
289	PLCML153/PLSKV50)X579	17.87	27.13	22.5	MR		40	0	20	MR		21.25	MR
290	PLCML153/PLSKV50)X581	2.03667	11.2967	6.66667	R		30	40	35	MS		20.8333	MR
291	PLCML153/PLSKV50)X585	10.37	19.63	15	MR		20	23.3333	21.6667	MR		18.3333	MR
292	PLCML153/PLSKV50)X587	22.0367	31.2967	26.6667	MS		30	0	15	MR		20.8333	MR
293	PLCML153/PLSKV50)X588	25.37	34.63	30	MS		40	75	57.5	S		43.75	MS
294	PLCML153/PLSKV50)X589	45.37	54.63	50	MS		40	60	50	MS		50	MS
295	PLCML153/PLSKV50)X591	9.37	18.63	14	MR		70	0	35	MS		24.5	MR
296	PLCML153/PLSKV50)X592	20.37	29.63	25	MR		20	45	32.5	MS		28.75	MS
297	PLCML153/PLSKV50)X593	27.87	37.13	32.5	MS		40	0	20	MR		26.25	MS
298	PLCML153/PLSKV50)X596	20.37	29.63	25	MR		40	40	40	MS		32.5	MS
299	PLCML153/PLSKV50)X597	15.37	24.63	20	MR		30	30	30	MS		25	MR
300	PLCML153/PLSKV50)X598	15.37	24.63	20	MR		20	0	10	R		15	MR
301	PLCML153/PLSKV50)X600	20.37	29.63	25	MR		20	50	35	MS		30	MS
302	PLCML153/PLSKV50)X601	52.0367	61.2967	56.6667	S		30	40	35	MS		45.8333	MS
303	PLCML153/PLSKV50)X602	28.7033	37.9633	33.3333	MS		70	0	35	MS		34.1667	MS
304	PLCML153/PLSKV50)X605	27.87	37.13	32.5	MS		40	0	20	MR		26.25	MS
305	PLCML153/PLSKV50)X606	5.37	14.63	10	R		40	30	35	MS		22.5	MR
306	PLCML153/PLSKV50)X609	13.37	22.63	18	MR		30	33.3333	31.6667	MS		24.8333	MR
307	PLCML153/PLSKV50)X611	30.37	39.63	35	MS		20	35	27.5	MS		31.25	MS
308	PLCML153/PLSKV50)X612	22.0367	31.2967	26.6667	MS		40	0	20	MR		23.3333	MR
309	PLCML153/PLSKV50)X615	38.7033	47.9633	43.3333	MS		40	0	20	MR		31.6667	MS
310	PLCML153/PLSKV50)X616	18.7033	27.9633	23.3333	MR		60	0	30	MS		26.6667	MS
311	PLCML153/PLSKV50)X619	25.37	34.63	30	MS		30	45	37.5	MS		33.75	MS
312	PLCML153/PLSKV50)X620	25.37	34.63	30	MS		40	0	20	MR		25	MR
313	PLCML153/PLSKV50)X625	42.0367	51.2967	46.6667	MS		40	75	57.5	S		52.0833	S
314	PLCML153/PLSKV50)X634	40.37	49.63	45	MS		50	0	25	MR		35	MS
315	PLCML153/PLSKV50)X637	22.87	32.13	27.5	MS		60	50	55	S		41.25	MS
316	PLCML153/PLSKV50)X638	38.7033	47.9633	43.3333	MS		30	70	50	MS		46.6667	MS
317	PLCML153/PLSKV50)X639	0.37	9.63	5	R		60	0	30	MS		17.5	MR
318	PLCML153/PLSKV50)X643	32.0367	41.2967	36.6667	MS		20	0	10	R		23.3333	MR
319	PLCML153/PLSKV50)X644	35.37	44.63	40	MS		50	60	55	S		47.5	MS
320	PLCML153/PLSKV50)X646	42.0367	51.2967	46.6667	MS		40	0	20	MR		33.3333	MS
321	PLCML153/PLSKV50)X648	35.37	44.63	40	MS		50	40	45	MS		42.5	MS
322	PLCML153/PLSKV50)X652	40.37	49.63	45	MS		40	40	40	MS		42.5	MS
323	PLCML153/PLSKV50)X653	25.37	34.63	30	MS		60	40	50	MS		40	MS
324	PLCML153/PLSKV50)X655	25.37	34.63	30	MS		40	55	47.5	MS		38.75	MS
325	PLCML153/PLSKV50)X657	25.37	34.63	30	MS		40	70	55	S		42.5	MS
326	PLCML153/PLSKV50)X667	37.87	47.13	42.5	MS		50	40	45	MS		43.75	MS
327	PLCML153/PLSKV50)X668	2.03667	11.2967	6.66667	R		60	65	62.5	S		34.5833	MS
328	PLCML153/PLSKV50)X669	20.37	29.63	25	MR		20	0	10	R		17.5	MR
329	PLCML153/PLSKV50)X673	40.37	49.63	45	MS		30	50	40	MS		42.5	MS
330	PLCML153/PLSKV50)X674	50.37	59.63	55	S		50	40	45	MS		50	MS
331	PLCML153/PLSKV50)X681	30.37	39.63	35	MS		70	30	50	MS		42.5	MS
332	PLCML153/PLSKV50)X683	20.37	29.63	25	MR		50	46.6667	48.3333	MS		36.6667	MS
333	PLCML153/PLSKV50)X685	37.0367	46.2967	41.6667	MS		30	35	32.5	MS		37.0833	MS
334	PLCML153/PLSKV50)X687	40.37	49.63	45	MS		50	82	66	S		55.5	S
335	PLCML153/PLSKV50)X697	20.37	29.63	25	MR		50	36.6667	43.3333	MS		34.1667	MS
336	PLCML153/PLSKV50)X699	20.37	29.63	25	MR		30	23.3333	26.6667	MS		25.8333	MS
337	PLCML153/PLSKV50)X700	8.70333	17.9633	13.3333	MR		30	34	32	MS		22.6667	MR
338	PLCML153/PLSKV50)X702	22.87	32.13	27.5	MS		20	0	10	R		18.75	MR
339	PLCML153/PLSKV50)X703	8.70333	17.9633	13.3333	MR		30	40	35	MS		24.1667	MR
340	PLCML153/PLSKV50)X706	27.87	37.13	32.5	MS		20	52.2222	36.1111	MS		34.3056	MS
341	PLCML153/PLSKV50)X707	25.37	34.63	30	MS		40	0	20	MR		25	MR
342	PLCML153/PLSKV50)X708	18.7033	27.9633	23.3333	MR		40	0	20	MR		21.6667	MR
343	PLCML153/PLSKV50)X709	15.37	24.63	20	MR		40	0	20	MR		20	MR
344	PLCML153/PLSKV50)X710	15.37	24.63	20	MR		30	62	46	MS		33	MS
345	PLCML153/PLSKV50)X712	2.87	12.13	7.5	R		30	76	53	S		30.25	MS
346	PLCML153/PLSKV50)X717	19.37	28.63	24	MR		0	10	5	R		14.5	MR
